# Supplementary material for: A novel defined risk signature based on pyroptosis-related genes can predict the prognosis of prostate cancer
Source: BMC Med Genomics. 2022 Feb 8;15:24. doi: 10.1186/s12920-022-01172-5 (PMC8822680; doi:10.1186/s12920-022-01172-5)
Supplement: Supplementary file 7 — Additional file 9: Table S3. Two different clusters were identified based on the expression levels of 52 PRGs. [file 12920_2022_1172_MOESM7_ESM.csv]

Abbreviation	Full name
AIM2	Absent in melanoma 2
BAK1	BRI1-associated receptor kinase 1
BAX	Bcl-2-associated X protein
CASP1	cysteine-aspartic acid protease-1
CASP3	cysteine-aspartic acid protease-3
CASP4	cysteine-aspartic acid protease-4
CASP5	cysteine-aspartic acid protease-5
CASP6	cysteine-aspartic acid protease-6
CASP8	cysteine-aspartic acid protease-8
CASP9	cysteine-aspartic acid protease-9
CHMP2A	Charged Multivesicular Body Protein 2A
CHMP2B	Charged Multivesicular Body Protein 2B
CHMP3	Charged Multivesicular Body Protein 3
CHMP4A	Charged Multivesicular Body Protein 4A
CHMP4B	Charged Multivesicular Body Protein 4B
CHMP4C	Charged Multivesicular Body Protein 4C
CHMP6	Charged Multivesicular Body Protein 6
CHMP7	Charged Multivesicular Body Protein 7
CYCS	Recombinant Cytochrome C, Somatic
ELANE	elastase, neutrophil expressed
GPX4	glutathione peroxidase 4
GSDMA	gasdermin A
GSDMB	gasdermin B
GSDMC	gasdermin C
GSDMD	gasdermin D
GSDME	gasdermin E
GZMA	granzyme A
GZMB	granzyme B
HMGB1	high-mobility group box-1 protein
IL18	interleukin 18
IL1A	interleukin 1 a
IL1B	interleukin 1 beta
IL6	interleukin 6
IRF1	interferon regulatory factor 1
IRF2	interferon regulatory factor 2
NLRC4	NLR family CARD domain containing 4
NLRP1	NLR family pyrin domain containing 1
NLRP2	NLR family pyrin domain containing 2
NLRP3	NLR family pyrin domain containing 3
NLRP6	NLR family pyrin domain containing 6
NLRP7	NLR family pyrin domain containing 7
NOD1	nucleotide binding oligomerization domain containing 1
NOD2	nucleotide binding oligomerization domain containing 2
PJVK	pejvakin/deafness, autosomal recessive 59
PLCG1	phospholipase C gamma 1
PRKACA	protein kinase cAMP-activated catalytic subunit alpha
PYCARD	PYD and CARD domain containing
SCAF11	SR-related CTD associated factor 11
TIRAP	TIR domain containing adaptor protein
TNF	tumor necrosis factor
TP53	Tumor Protein P53
TP63	Tumor Protein P63
