# Supplementary material for: A novel defined risk signature based on pyroptosis-related genes can predict the prognosis of prostate cancer
Source: BMC Med Genomics. 2022 Feb 8;15:24. doi: 10.1186/s12920-022-01172-5 (PMC8822680; doi:10.1186/s12920-022-01172-5)
Supplement: Supplementary file 8 — Additional file 9: Table S3. Two different clusters were identified based on the expression levels of 52 PRGs. [file 12920_2022_1172_MOESM8_ESM.csv]

gene	Gleason score <=7	Gleason score >7	logFC	pValue	fdr
BAK1	6.1964927	6.91636873	0.15856292	4.07E-05	0.0001222
CASP3	7.43113608	8.81384899	0.24618939	9.14E-10	1.51E-08
CHMP2B	19.0733387	20.9038554	0.13221164	0.0271192	0.04281978
CHMP4B	98.9400232	103.109768	0.05955486	0.03192726	0.04561037
CHMP4C	16.5500113	22.7807026	0.46098004	1.01E-09	1.51E-08
CHMP7	9.68610877	9.35406711	-0.0503234	0.03003875	0.04505812
CYCS	20.0960744	22.8827674	0.18734783	2.45E-05	8.16E-05
GSDME	0.68470318	0.80810414	0.2390625	0.00315468	0.00644106
HMGB1	24.0644013	26.4950119	0.13882025	5.47E-07	2.34E-06
IL18	1.41198179	1.73189501	0.29462998	0.00117602	0.00271389
IRF2	11.9223802	12.8735082	0.11073298	0.0158025	0.0263375
TP53	18.000061	16.0920137	-0.1616569	0.00322053	0.00644106
TP63	3.8308681	2.91115746	-0.3960785	0.000279	0.00076092
CASP6	7.90573767	8.57574669	0.11736221	0.03584182	0.04887521
CASP8	2.5688047	3.09525077	0.26895909	8.64E-08	4.32E-07
GPX4	123.756242	132.923832	0.1030985	0.00042674	0.00106684
GSDMB	1.25104057	2.18268784	0.80297724	1.54E-08	1.12E-07
NLRP1	1.42568071	1.63693311	0.19934445	0.01092921	0.01928683
NLRP3	0.49025521	0.52360972	0.09495893	0.00835144	0.01565895
NOD1	0.77473821	0.99989003	0.36806054	1.86E-08	1.12E-07
PLCG1	6.9428327	8.58109206	0.30563685	2.22E-09	2.22E-08
PRKACA	13.3636199	14.372607	0.10501092	1.73E-05	6.48E-05
