# Supplementary material for: A novel defined risk signature based on pyroptosis-related genes can predict the prognosis of prostate cancer
Source: BMC Med Genomics. 2022 Feb 8;15:24. doi: 10.1186/s12920-022-01172-5 (PMC8822680; doi:10.1186/s12920-022-01172-5)
Supplement: Supplementary file 10 — Additional file 10: Table S4. GSVA analysis results between different clusters (|logFC| > 0.2, adjusted p < 0.05). [file 12920_2022_1172_MOESM10_ESM.csv]

id	logFC	AveExpr	t	P.Value	adj.P.Val	B
KEGG_ALDOSTERONE_REGULATED_SODIUM_REABSORPTION	-0.209701098	-0.068365348	-15.03487015	1.89E-42	3.50E-40	85.69383117
KEGG_AXON_GUIDANCE	-0.202189809	-0.069769612	-14.98422053	3.21E-42	5.90E-40	85.17112799
KEGG_ARRHYTHMOGENIC_RIGHT_VENTRICULAR_CARDIOMYOPATHY_ARVC	-0.237145746	-0.05528774	-13.61536958	3.74E-36	6.74E-34	71.31969258
KEGG_FOCAL_ADHESION	-0.203227411	-0.055355591	-11.73102518	2.97E-28	4.89E-26	53.30473036
KEGG_ECM_RECEPTOR_INTERACTION	-0.200655236	-0.043603519	-10.02631866	1.09E-21	1.49E-19	38.35624495
