# Supplementary material for: A novel defined risk signature based on pyroptosis-related genes can predict the prognosis of prostate cancer
Source: BMC Med Genomics. 2022 Feb 8;15:24. doi: 10.1186/s12920-022-01172-5 (PMC8822680; doi:10.1186/s12920-022-01172-5)
Supplement: Supplementary file 11 — Additional file 11: Table S5. 516 differentially expressed genes (DEGs) between two clusters (|log2FC| > 1 and FDR < 0.05). [file 12920_2022_1172_MOESM11_ESM.csv]

gene	Mean cluster 1	Mean cluster 2	logFC	pValue	fdr
GAS1	2.956173989	6.72018867	1.184770554	3.71E-40	3.34E-38
AOC1	2.839529478	9.310817628	1.713255974	2.89E-27	7.85E-26
AC100826.1	15.76026885	7.774928026	-1.01939092	0.027178403	0.036962237
INAVA	0.392760316	1.361134238	1.793088281	1.00E-52	3.09E-50
EYA4	0.367321913	0.788769975	1.102559673	7.59E-34	3.80E-32
UNC5A	5.150031292	1.773153765	-1.538263549	0.00032837	0.000603846
SERHL2	6.979004345	2.621288995	-1.412744812	0.005310999	0.008098912
IGHG3	21.09165026	44.8279463	1.087726427	0.004268385	0.006609535
RND3	5.176187102	11.36719993	1.134915249	1.84E-34	9.84E-33
KRT16	0.680981506	1.789880147	1.394175462	4.78E-20	6.41E-19
GJB5	0.518688028	2.433931303	2.230349473	2.90E-56	1.46E-53
GPC5-AS1	9.2097034	3.550514574	-1.375126566	0.030388363	0.040974351
IGLV3-9	1.266890582	2.602744605	1.038741826	9.55E-05	0.000189983
TCEAL2	3.583211476	8.982358898	1.325841175	7.57E-40	6.59E-38
FHL2	6.025766399	12.45139752	1.047091026	1.64E-39	1.38E-37
GJA1	15.89077054	36.87012558	1.214263248	2.66E-48	5.51E-46
TP63	0.977758638	6.445027451	2.720636222	2.32E-80	3.52E-76
CENPA	0.981476039	0.461964641	-1.087170616	2.13E-12	1.16E-11
FRMD6	2.285449045	5.166466379	1.176700228	2.03E-49	4.73E-47
KCNMB2	0.780789369	0.340074399	-1.199083007	0.015515152	0.022002155
DIO1	1.188752673	0.475869264	-1.320811404	0.018486599	0.02585221
FABP5P7	1.425025851	0.475442463	-1.583645426	1.36E-05	3.07E-05
CXCL17	2.767257709	8.015962395	1.534418735	4.99E-39	3.97E-37
GLI3	0.966534428	2.059012462	1.091059534	5.48E-47	9.76E-45
TMEM35A	2.16231624	5.749363567	1.410824731	6.88E-36	4.08E-34
AC091151.1	0.598627783	1.258031791	1.071437237	4.44E-25	9.73E-24
FAM124A	0.623110847	1.331397491	1.095380619	2.63E-41	2.67E-39
OXER1	0.775794681	1.714779821	1.144276555	2.21E-30	8.02E-29
SLC15A1	0.441336273	0.951017859	1.107594109	4.40E-21	6.54E-20
ACTL10	6.991503228	3.460804057	-1.014495418	1.14E-13	7.32E-13
NGFR	2.940896398	6.52704367	1.15017373	2.33E-41	2.40E-39
MIR27A	0.491256235	2.015001467	2.036233267	1.48E-11	7.28E-11
TFCP2L1	1.76535502	5.745251267	1.702411646	7.50E-37	4.81E-35
MYBL2	3.787540657	1.850537017	-1.033317381	9.44E-07	2.51E-06
SNHG18	2.841248911	5.917511226	1.058465312	7.26E-30	2.49E-28
MSMB	2110.198555	5055.180686	1.260383906	1.60E-22	2.69E-21
SERPINB1	4.331536162	8.874306388	1.034755602	4.52E-33	2.10E-31
ZBTB7C	0.621870427	1.350557408	1.118869049	3.96E-32	1.66E-30
TLR3	0.988751545	2.055113118	1.055537856	2.35E-41	2.41E-39
IGHV4-4	0.359724678	0.84293392	1.228526401	0.000365818	0.000668164
KRT17	34.1020894	95.75826719	1.489536911	2.54E-32	1.08E-30
TMLHE	0.370432031	0.817310177	1.141674846	2.98E-43	3.70E-41
MEG3	0.675134168	1.809078206	1.422008637	7.92E-21	1.15E-19
GNG13	1.499001291	0.682190868	-1.135754279	1.50E-07	4.42E-07
CBX2	1.391629651	0.671283496	-1.051781245	2.89E-08	9.33E-08
ACSF2	1.655655109	3.740373291	1.175780083	9.50E-40	8.17E-38
MT-TF	1.975682269	4.617550709	1.224776855	0.000869588	0.00150478
ETS2	14.08917743	30.07503808	1.093979179	4.19E-38	3.05E-36
CXCL2	2.754383397	10.43854662	1.922119561	2.08E-16	1.84E-15
KRT14	9.106875545	23.42873076	1.363250726	1.12E-26	2.90E-25
HR	0.608970314	1.326725833	1.123426463	6.45E-39	5.12E-37
COL4A6	0.866124249	2.690863893	1.635423515	2.82E-49	6.47E-47
CD207	0.845580824	2.384913512	1.495922383	5.03E-43	6.15E-41
CXCL8	2.200730952	4.475056066	1.023922976	4.48E-10	1.83E-09
CCDC68	0.561539629	1.16238497	1.049628207	7.94E-33	3.59E-31
GSTM2	0.919712888	2.227947232	1.276459601	1.63E-28	4.95E-27
NYNRIN	0.988016184	3.099363683	1.649365474	3.26E-59	2.35E-56
MIR205HG	2.85374233	13.48674614	2.240615338	8.70E-55	3.29E-52
NXPE4	0.560013059	1.355390346	1.275176025	1.64E-27	4.59E-26
JCHAIN	19.8112303	46.10915026	1.218734603	1.01E-09	3.95E-09
AC012085.2	0.425059066	0.861809247	1.019705249	3.79E-21	5.66E-20
SPON1	2.927512891	5.94962149	1.023122365	2.55E-29	8.33E-28
RNA5SP283	0.433504869	0.886144875	1.031494387	3.28E-20	4.45E-19
CHRDL1	11.47717531	23.05832239	1.006519934	5.25E-26	1.30E-24
RPL3L	0.715514176	0.2749681	-1.379716092	1.66E-07	4.88E-07
LCN2	17.81165527	55.54606103	1.640863014	1.78E-24	3.59E-23
CXCL3	0.42471713	1.41042127	1.731551934	2.69E-13	1.65E-12
PENK	0.72162035	1.451848617	1.008579104	1.62E-12	8.98E-12
CFTR	0.453549209	2.326018326	2.358531471	1.18E-47	2.31E-45
PCDH7	0.917238169	2.799660821	1.609883759	6.11E-57	3.30E-54
FGFR2	2.649187268	6.445727852	1.282793447	3.88E-59	2.67E-56
ITLN2	0.453146471	0.927752745	1.033762917	6.40E-13	3.74E-12
CYP2T1P	0.838443449	1.720850414	1.037336309	2.43E-34	1.28E-32
ZNF663P	0.48003302	0.986713656	1.039497829	2.26E-33	1.08E-31
ID1	25.10781709	57.76201201	1.201984392	2.11E-22	3.50E-21
SAA1	6.762740281	24.04539405	1.830080715	1.71E-16	1.53E-15
ANO5	0.613051715	1.353543755	1.142660839	3.02E-31	1.16E-29
CCL2	13.55880475	30.80173717	1.183781713	2.07E-13	1.28E-12
ITGB6	0.845269432	2.698623017	1.674740272	1.02E-52	3.09E-50
IGKV2D-29	1.001147791	2.870153506	1.519472937	0.00401137	0.006237071
MYLPF	2.06960308	0.752663071	-1.459278012	0.009159601	0.013503899
EDN3	0.489650448	1.104358735	1.173384776	6.69E-31	2.52E-29
CPNE7	4.133022045	1.820259243	-1.183053124	2.40E-10	1.01E-09
HSD17B13	0.630750284	3.691899314	2.549222353	2.27E-32	9.65E-31
CALCA	0.627747451	1.267813551	1.014086423	1.34E-18	1.51E-17
CAV2	2.043519148	4.097500482	1.003688357	1.16E-40	1.12E-38
FOLR1	0.290486633	1.019775392	1.811707747	2.45E-38	1.84E-36
BCL11A	0.437521638	1.224958052	1.485306072	5.92E-46	9.63E-44
ADAM7	1.562398814	0.350801907	-2.155034265	0.006583687	0.009908914
ABO	0.606343526	1.906358738	1.652612337	4.82E-41	4.77E-39
LINC02541	0.392859309	1.235157381	1.652610227	5.68E-49	1.28E-46
MECOM	0.868432844	1.913303034	1.139579195	1.97E-43	2.51E-41
TGFB3	7.805614175	15.83555602	1.020583466	2.25E-19	2.77E-18
AL354766.2	0.787971941	2.450215749	1.636692627	1.17E-45	1.88E-43
NUAK1	1.666536084	3.524791118	1.08068521	5.20E-34	2.61E-32
NAV2	0.565332771	1.480661527	1.389069649	8.54E-55	3.29E-52
HOXD10	0.898686643	2.94139336	1.710609668	1.61E-54	5.79E-52
IGLV8-61	2.326134709	5.579937282	1.262314259	7.07E-06	1.66E-05
NUDT8	38.0567712	18.07426096	-1.074216508	1.91E-09	7.19E-09
COL27A1	0.871672773	1.798692606	1.0450901	2.06E-28	6.17E-27
SYNPO2	17.15621941	35.98726626	1.068754842	1.20E-29	4.06E-28
FAT4	0.476606872	0.965190546	1.018014031	1.31E-24	2.70E-23
CD1E	0.414544779	0.852222685	1.039702504	1.99E-24	4.00E-23
AC018752.1	0.453288772	1.020165777	1.170301279	1.78E-13	1.11E-12
Z82210.1	2.326920993	0.522328633	-2.155392531	0.003451137	0.005427313
AC102945.2	0.387884785	0.864389494	1.156053351	1.78E-24	3.59E-23
NTF4	0.361706761	1.447765972	2.000935942	1.81E-52	5.37E-50
COL7A1	3.072583408	6.425642006	1.064388431	2.25E-19	2.77E-18
HS3ST3A1	0.387351931	0.789002832	1.026385548	3.78E-30	1.34E-28
TNS1	15.30401536	34.39194588	1.168160518	5.02E-40	4.47E-38
ARHGDIG	2.180631556	0.997107266	-1.12892541	1.88E-10	8.05E-10
AC036108.3	0.483016386	1.014432289	1.070528534	2.18E-31	8.54E-30
KRT13	2.488722094	15.14659541	2.605516503	4.40E-39	3.53E-37
SLC39A2	0.355629907	2.119474291	2.57525791	3.99E-34	2.04E-32
P2RY13	0.563599704	1.145478789	1.023207984	4.84E-25	1.05E-23
MAML2	2.060326879	4.28925295	1.057853154	3.25E-43	4.00E-41
GPRASP1	2.003552994	4.496566155	1.166263025	1.32E-47	2.54E-45
BEX1	1.728187955	4.511361471	1.384302754	2.96E-23	5.39E-22
SRD5A2	1.96155063	4.903065971	1.3216896	6.62E-35	3.67E-33
NCOA7	3.042819554	6.896173378	1.180387265	5.25E-21	7.77E-20
IGHV3-13	1.357073781	2.824461679	1.057476769	0.000184342	0.00035178
ZP1	0.903091576	0.393811846	-1.19736578	7.93E-05	0.000159812
TMEM106A	0.578971007	1.186993542	1.035749077	6.38E-45	9.20E-43
DSC3	1.27942825	4.416455393	1.787389696	7.29E-54	2.45E-51
HOXD13	1.435205671	4.456701543	1.634718854	6.02E-44	8.07E-42
HLA-K	0.927849436	2.08009257	1.164685113	5.96E-29	1.88E-27
CHP2	0.168041529	1.247445283	2.892086815	1.68E-55	7.24E-53
IGHV3-20	0.350326302	1.655586248	2.240570958	0.000189161	0.000360509
VTCN1	0.525940123	2.174529989	2.047733139	4.46E-41	4.47E-39
HCAR2	0.538799542	1.262991441	1.229024334	3.84E-25	8.52E-24
FCER1A	1.465166476	3.272823052	1.159471007	7.26E-32	2.96E-30
WNT3A	0.221217393	0.934886927	2.079327064	9.66E-58	5.62E-55
LY6D	0.216207693	1.264509616	2.548088246	1.15E-29	3.90E-28
SCGB1A1	8.699050904	30.26091506	1.798525702	4.29E-25	9.45E-24
CAPNS2	0.227735218	1.632013129	2.841223345	1.14E-41	1.23E-39
PWAR5	0.446212724	0.981014294	1.136542505	6.37E-08	1.97E-07
FAXDC2	2.04865008	4.697699918	1.197280973	6.34E-47	1.10E-44
EFNB3	0.984924436	2.035311357	1.047164563	3.08E-36	1.86E-34
GABRE	0.56138053	2.346830179	2.063662515	1.52E-41	1.61E-39
AL158828.1	0.930090484	0.440780716	-1.077309968	3.29E-06	8.09E-06
CXCL1	2.256140092	9.455400218	2.067281871	2.02E-27	5.60E-26
SOX7	0.971616224	2.311476414	1.250356157	1.60E-43	2.05E-41
RND2	0.506336611	1.137148535	1.167252005	2.56E-40	2.36E-38
AC005180.2	4.054460078	8.112374861	1.000614511	2.69E-26	6.78E-25
SERTM2	1.591773093	4.555914967	1.517106125	3.48E-34	1.78E-32
VSNL1	0.23264602	1.024415543	2.138592634	9.19E-59	6.05E-56
LTF	56.90307352	362.9378794	2.673144153	4.96E-34	2.51E-32
TNNT1	20.27496325	7.421605918	-1.449895997	0.001795326	0.002954734
PLCH2	1.276894346	2.780261781	1.122581572	6.77E-35	3.74E-33
CD177	12.45965806	45.95344308	1.882908484	5.86E-25	1.26E-23
S100A2	3.169154173	7.896994993	1.31720593	3.07E-28	9.03E-27
KCTD14	0.813800334	1.926066808	1.242910967	4.09E-38	2.99E-36
IGKV1OR2-108	0.462077265	0.972828883	1.074051956	4.78E-07	1.33E-06
TF	0.559431795	1.551867411	1.471971145	1.65E-31	6.53E-30
FOXQ1	1.268211194	3.584504721	1.498978777	4.55E-38	3.29E-36
GJB3	0.499882711	1.888801916	1.917809873	3.49E-52	9.96E-50
MPPED2-AS1	0.546033249	1.266849592	1.214184541	3.50E-31	1.34E-29
ZNF711	0.416050786	0.906629869	1.123754047	1.69E-40	1.60E-38
MYOF	5.898069804	14.0774773	1.255074023	1.83E-47	3.37E-45
OR2I1P	2.833353818	6.676183708	1.236512883	4.28E-19	5.09E-18
FBXO17	1.109486927	2.550341904	1.200798001	8.84E-39	6.90E-37
COL17A1	1.391219867	6.956644085	2.322041071	1.07E-68	3.24E-65
VWA5A	1.656590127	3.748026	1.177914265	4.39E-50	1.13E-47
ZNF750	1.299383016	3.05624778	1.23393476	3.45E-29	1.11E-27
AL033523.1	0.449716195	0.921028002	1.034230182	8.34E-21	1.21E-19
ALDH1A2	1.538057445	3.177277416	1.046681674	1.92E-32	8.29E-31
TRGV6	0.29306744	0.791939916	1.434158286	3.65E-17	3.54E-16
COL9A1	0.31029066	1.332538972	2.10248555	5.38E-20	7.14E-19
NEK2	1.112818045	0.547003192	-1.024596561	6.38E-09	2.24E-08
LINC02562	1.516772021	3.240527982	1.095224635	1.63E-23	3.04E-22
ROR2	2.064832613	5.485436205	1.409581516	3.09E-53	9.96E-51
KSR1	0.429700093	0.939767955	1.128974486	6.55E-42	7.19E-40
CYP3A5	0.385104791	1.945645945	2.336926225	2.61E-50	6.93E-48
S100A9	8.517130076	17.36227601	1.027516794	1.57E-16	1.42E-15
SPATA18	0.989582399	1.992081738	1.0093851	2.22E-33	1.07E-31
CHST9	0.376174624	0.910823363	1.275768767	4.70E-37	3.12E-35
PROK1	1.919274654	4.205737575	1.131797653	7.57E-22	1.20E-20
FCGBP	1.075673906	3.814208403	1.826142886	8.27E-19	9.53E-18
PGM5-AS1	6.427767369	14.90429969	1.213338967	1.61E-24	3.27E-23
LINC02826	1.08871848	0.439972105	-1.30714699	0.002097541	0.003421787
P2RX1	1.145322078	2.341563143	1.031718584	3.40E-22	5.55E-21
GABRP	1.556760724	5.653691129	1.860645851	2.90E-38	2.16E-36
IGLV7-43	1.3189139	2.94975009	1.161242344	1.24E-07	3.69E-07
ENPP6	0.302314849	0.919074131	1.604129391	3.06E-37	2.07E-35
PGAP4	1.143718856	2.633352468	1.203168176	1.27E-38	9.67E-37
APOBEC3C	4.720402813	13.58601036	1.525139977	4.49E-55	1.79E-52
AC093001.1	22.33659563	10.46344995	-1.094050712	0.000338456	0.000621338
SGK1	6.600767033	14.18392326	1.10355105	1.60E-14	1.13E-13
SLC45A2	3.613736954	1.501730214	-1.26686584	1.49E-05	3.35E-05
ZNF204P	1.621491995	3.681909934	1.183132435	2.07E-41	2.14E-39
SLN	5.971297716	2.772475818	-1.106869623	0.002830762	0.004521691
S100A14	1.727794282	6.952365856	2.008572549	6.70E-48	1.35E-45
KIAA1210	0.62715313	2.214658884	1.820194853	1.89E-38	1.43E-36
ATP2B4	6.017533154	13.45211027	1.16058842	5.17E-43	6.26E-41
BIRC5	2.99978929	1.37481996	-1.125618465	1.36E-14	9.71E-14
EDN2	1.402468364	2.944829541	1.070215899	1.92E-13	1.19E-12
RAB38	0.584480869	1.424151858	1.284875281	1.35E-42	1.59E-40
AL133370.1	0.194645727	1.213321193	2.640038932	1.05E-34	5.81E-33
TRGV2	0.309943231	0.74863689	1.272262144	3.95E-20	5.32E-19
CXCL5	0.39033934	1.451515409	1.894759111	6.23E-23	1.09E-21
UBD	3.106135736	6.897818299	1.15101925	1.18E-17	1.20E-16
CYP24A1	0.20405072	1.091658288	2.419521624	6.18E-38	4.42E-36
AC010480.1	0.107750672	1.034902853	3.263726582	0.000139655	0.000271526
SERPINA3	0.602793927	1.644649	1.44804293	1.13E-09	4.38E-09
ENO3	2.397703866	1.187877244	-1.013267731	4.15E-08	1.31E-07
AL162413.1	3.636304554	1.746438446	-1.058057241	0.000598765	0.001060377
TRIM29	2.245250722	11.70045774	2.38161651	6.08E-69	2.30E-65
DST	2.027747585	4.768453156	1.233643269	1.36E-49	3.31E-47
FAM107A	5.108148072	10.26936517	1.007474749	1.11E-25	2.62E-24
PROM1	0.339753699	1.557267654	2.196455763	3.73E-39	3.02E-37
NCCRP1	0.357573616	0.909115026	1.346222553	4.38E-24	8.57E-23
COL23A1	0.739259641	1.506661667	1.027202425	2.87E-26	7.21E-25
ADORA2B	0.483908382	1.000281375	1.047600047	1.46E-28	4.44E-27
AL645933.1	0.405675689	0.823333646	1.021150337	2.14E-09	7.99E-09
EPHA2	1.93823247	5.462806308	1.494900654	2.82E-36	1.71E-34
CARMN	0.243889907	1.168645773	2.260535743	2.97E-25	6.68E-24
CXCL6	0.624062746	2.083745879	1.73941635	3.90E-37	2.60E-35
KLF5	7.437658062	15.75394157	1.082792501	1.78E-37	1.23E-35
MNX1	1.070190659	0.522059886	-1.035580626	3.22E-05	6.90E-05
SERTAD4	0.86712755	1.885103797	1.120327836	1.19E-40	1.14E-38
IGHV2-26	1.556792931	4.195248913	1.430179347	0.000221489	0.000417807
AFAP1L2	2.214249121	4.429174321	1.000220233	2.45E-42	2.83E-40
DKK1	1.66213749	3.716648066	1.160962359	3.32E-22	5.42E-21
PHGR1	4.98980976	2.383629479	-1.065824818	7.36E-05	0.000149276
SLC16A5	1.434293121	4.554068681	1.666816157	1.48E-49	3.55E-47
TMED11P	2.280449133	0.667953638	-1.771498115	4.68E-10	1.90E-09
STAC2	0.633418569	1.695473111	1.420456837	4.84E-33	2.24E-31
AL049555.1	0.32894785	1.197972783	1.864664345	3.33E-55	1.36E-52
ALB	4.088653709	1.051725918	-1.958867094	9.42E-05	0.000187792
ACSS3	0.442543581	0.907562926	1.03617814	1.58E-39	1.34E-37
LINC01836	0.313654523	0.789648934	1.332035026	9.21E-30	3.13E-28
IGLV2-11	6.317657107	12.85546161	1.024919874	4.74E-06	1.14E-05
FABP5	30.21143333	10.20970085	-1.565154036	4.69E-07	1.30E-06
GATM	0.882655777	1.841884627	1.061259874	1.97E-41	2.05E-39
PRKCB	0.698352875	1.43919771	1.043236682	3.62E-25	8.07E-24
MPP2	0.78815145	1.71466377	1.121380918	2.00E-38	1.51E-36
AC037198.1	0.438663948	1.259362357	1.521505403	0.000590454	0.001047006
OLFM4	9.054152192	84.47101335	3.221804896	2.68E-45	4.10E-43
AC080188.2	0.464859652	1.153620859	1.31130204	1.41E-12	7.86E-12
CTF1	2.821915676	5.694780018	1.012965235	1.11E-32	4.95E-31
MIR221	0.263151658	1.104664211	2.069641504	3.24E-22	5.31E-21
GGT6	1.454995922	4.080934443	1.487884425	6.22E-42	6.87E-40
NTN4	8.570724554	23.64053516	1.463773617	4.60E-61	4.36E-58
MR1	1.360272989	2.827511411	1.055636636	4.34E-48	8.88E-46
TP73	0.496395353	1.180619333	1.249982357	3.55E-42	4.01E-40
VNN2	0.997224936	2.081796426	1.061838135	3.32E-16	2.88E-15
CLDN1	6.339542815	14.55617262	1.199180358	1.89E-29	6.25E-28
BPIFB1	0.448959235	1.047595212	1.222425009	1.04E-14	7.56E-14
SCGB3A1	1.934089246	8.64546006	2.16028837	7.25E-28	2.07E-26
SLC34A2	0.722073356	2.193073255	1.602736689	1.98E-25	4.54E-24
ITGA2	1.75448613	4.127980229	1.234387518	1.48E-45	2.36E-43
KRT5	12.64587492	67.42676821	2.414654596	3.69E-67	7.99E-64
LURAP1	0.462372699	1.209766904	1.387600978	5.60E-58	3.39E-55
MCC	1.397430704	3.452543973	1.304883046	2.09E-55	8.79E-53
FMO2	0.574018774	1.698227169	1.564859632	1.46E-37	1.02E-35
ST6GALNAC2	0.539152686	1.518922102	1.49428208	1.13E-55	5.17E-53
SLC2A9	0.302046598	0.755736645	1.323112441	8.94E-68	2.26E-64
LGR6	0.502002047	1.371548469	1.450040454	4.95E-22	7.95E-21
IGKV2-24	1.798712596	3.688833883	1.036200136	2.04E-06	5.18E-06
ERN2	0.203845918	0.871419532	2.095888381	1.38E-41	1.48E-39
IER3	11.5252347	23.33719872	1.017835268	2.53E-16	2.22E-15
CPAMD8	3.090585569	7.055324478	1.190832225	3.29E-39	2.68E-37
CDH3	4.871490114	10.30840141	1.081385578	5.66E-41	5.57E-39
SCARA3	5.33550498	10.72093343	1.006733795	1.19E-37	8.36E-36
IGLV2-18	0.866728443	2.370397351	1.451476964	0.000272324	0.000506442
CHST2	1.874014312	4.096112101	1.128123228	2.62E-37	1.79E-35
ARHGAP20	0.332905635	0.892860055	1.423320776	1.41E-43	1.85E-41
AC098649.1	0.295243689	1.986705293	2.750399755	5.77E-16	4.86E-15
SERPINB11	4.049021954	8.956609888	1.145379304	7.03E-12	3.59E-11
MYH11	110.2086383	249.4925701	1.178759544	6.77E-33	3.08E-31
AC026410.2	1.293037721	0.231183655	-2.483653056	0.023714265	0.032617129
ANGPT1	0.983266449	2.47081875	1.329334862	3.05E-40	2.79E-38
DEFB1	3.662181202	12.00439639	1.712787782	2.25E-34	1.19E-32
CCK	1.974955098	5.546918942	1.48986679	1.97E-18	2.19E-17
RAB7B	0.894407537	2.225448263	1.315091712	4.15E-50	1.08E-47
C16orf89	1.063782942	2.30585885	1.116100394	1.86E-27	5.18E-26
AP002800.1	0.437833942	1.805124729	2.043642823	1.51E-55	6.70E-53
APOBEC3D	0.541650161	1.156113542	1.093849836	5.13E-37	3.36E-35
KRT6A	0.42203978	1.396529833	1.726395499	3.59E-29	1.15E-27
HOXD11	0.409837272	1.4705347	1.84321773	6.23E-54	2.19E-51
KCNJ5	0.509992148	1.101731317	1.111225492	3.77E-33	1.77E-31
IGHV3-43	0.802365968	3.728556256	2.216284788	0.000132484	0.000258013
AC015712.7	0.529474045	1.204597741	1.185919588	0.000859126	0.001487528
RELN	2.380441053	1.011150437	-1.23523125	0.001061694	0.001809493
ABCC3	0.853921837	2.047119846	1.26141964	7.28E-48	1.45E-45
ACOX2	1.160149419	2.537410277	1.129046183	1.98E-32	8.52E-31
MACC1	0.276776749	0.79952586	1.530421945	1.33E-39	1.13E-37
GC	1.180550623	0.342412727	-1.785651675	0.014064281	0.02008349
ATCAY	0.453571272	1.126663886	1.312656014	9.24E-37	5.88E-35
AC021683.1	0.346064831	0.787733046	1.186664463	2.61E-17	2.56E-16
CACHD1	1.140187614	2.67795984	1.231863091	1.24E-47	2.41E-45
ARHGEF28	0.434120377	0.889052045	1.034172734	1.81E-34	9.72E-33
IGHV3-66	0.708713276	1.487535199	1.069649827	0.003620745	0.005672744
DENND2B	2.20029463	4.404270027	1.001206203	4.69E-47	8.46E-45
ADGRG6	0.801047005	1.720581277	1.102937237	1.65E-45	2.58E-43
FOSL1	1.471097993	3.073330848	1.062909732	0.000133258	0.000259387
MEIS2	1.621176749	4.631276848	1.514368612	4.14E-60	3.48E-57
NEFH	82.32679018	187.9922696	1.191239455	6.69E-23	1.17E-21
LRP4	0.59991362	1.346597864	1.166492389	1.09E-49	2.71E-47
SERPINB5	0.746606006	3.327357739	2.155957966	3.30E-56	1.61E-53
KLK12	12.31943339	6.047343285	-1.02656252	0.003940739	0.006139863
OSTN-AS1	1.140026168	0.075978749	-3.907327169	0.002981653	0.0047422
UBXN10	0.478203331	0.976652009	1.030220428	6.39E-28	1.84E-26
FZD10	0.758791189	1.676076684	1.143313324	2.31E-35	1.31E-33
WNT10A	0.293434786	0.792102229	1.432646726	1.95E-39	1.62E-37
SCNN1G	1.933750515	6.082145057	1.653178549	1.17E-27	3.32E-26
AF001548.1	0.601717002	1.390873552	1.20883424	1.50E-24	3.06E-23
MYL2	35.18905445	13.87159293	-1.342993281	0.030625893	0.041265222
AC062037.3	0.364057852	0.822524449	1.175890836	1.53E-12	8.51E-12
SLC8A1	0.783917569	1.683684931	1.102848327	2.60E-32	1.10E-30
GNAL	0.977161414	1.993062988	1.028318504	6.96E-42	7.58E-40
TRO	0.465722074	1.071042444	1.201474485	1.46E-41	1.55E-39
NTN1	0.868942204	2.663591046	1.616040467	1.05E-61	1.06E-58
GSTA1	5.504685705	11.86210502	1.10762795	2.85E-19	3.47E-18
PRIMA1	0.854942161	2.057565196	1.267039419	2.16E-36	1.33E-34
UBE2C	6.277611737	2.433029019	-1.367462275	3.81E-15	2.90E-14
SAA2	0.692782414	3.145673132	2.182894554	1.69E-17	1.69E-16
AC092535.5	58.5058015	24.24993169	-1.270599008	6.63E-07	1.80E-06
SNTG2-AS1	8.881897452	4.124657314	-1.106593652	0.000146085	0.000283191
MALAT1	21.41221324	46.22540333	1.110251983	0.024955587	0.034169471
RNU6-1016P	1.173193695	2.592128873	1.143696224	5.68E-07	1.56E-06
IGLV3-21	10.84258754	22.13964354	1.029922903	0.000484963	0.00086995
FAM167A	0.295865678	0.941268895	1.669664574	1.21E-46	2.06E-44
CHI3L2	0.887100717	4.442381053	2.324163333	1.13E-20	1.62E-19
ZNF185	4.800685889	10.98754392	1.194556483	7.98E-45	1.14E-42
SLC18A2	0.225667644	0.88910015	1.978146357	2.03E-29	6.68E-28
SOX15	1.23689572	3.024403296	1.289926656	2.87E-44	3.98E-42
SLC26A4	3.123296077	6.927469464	1.149259108	2.27E-14	1.58E-13
EPHX3	0.265446461	0.7905054	1.57435441	1.30E-35	7.55E-34
FGFBP1	0.32981021	1.599509001	2.277921146	2.14E-32	9.19E-31
VAV3	0.575630195	1.292079654	1.166480834	2.19E-43	2.77E-41
MIR27B	0.348092951	1.445186328	2.053711006	1.11E-22	1.89E-21
C8orf88	1.167394753	2.709333822	1.214645673	3.28E-38	2.41E-36
CPA6	0.439668529	2.36729223	2.428749635	4.25E-62	4.95E-59
CFB	1.916611361	5.742310767	1.583073584	3.60E-26	8.99E-25
AC026391.1	2.525726508	0.830144357	-1.60526429	0.000582542	0.001033824
CRIP3	0.366749443	0.744434772	1.021350668	3.01E-20	4.11E-19
IGHV3-74	4.071073328	8.184787242	1.007535708	1.85E-06	4.72E-06
CPXM1	2.415177474	5.742446197	1.249536228	6.75E-30	2.33E-28
TGM1	0.352632391	0.965436972	1.453017076	5.23E-44	7.07E-42
HMGB1P24	0.869181803	0.353719476	-1.297052315	2.75E-12	1.47E-11
PDZRN4	1.320932239	2.747319506	1.056468241	8.29E-31	3.09E-29
SAA2-SAA4	0.200065965	0.869103295	2.119051899	1.28E-16	1.17E-15
MIR1-1HG-AS1	0.454093703	0.91999112	1.018629907	4.37E-21	6.51E-20
SLC2A5	0.844243959	3.540329392	2.068151738	3.09E-38	2.30E-36
IGHV2-70	0.89510513	2.239196792	1.322852283	7.91E-05	0.000159641
SPZ1	1.809747028	0.020996925	-6.429466149	0.020640695	0.028634424
LINC01503	1.310308011	3.015618789	1.202548083	4.81E-37	3.18E-35
COL22A1	1.097353548	2.299116954	1.067051445	2.87E-20	3.92E-19
TRPV4	0.995983393	2.746216894	1.463251981	6.35E-53	2.00E-50
KRT7	7.095044052	21.27542347	1.584304301	2.22E-33	1.07E-31
PGM5	10.57650751	23.03343906	1.122866521	3.62E-30	1.29E-28
FENDRR	1.252643473	2.652896813	1.082592708	3.73E-30	1.32E-28
HSPA4L	0.407609865	0.902934879	1.147432974	2.15E-46	3.53E-44
TNS4	1.958019675	10.99326251	2.489152438	2.68E-62	3.37E-59
GATA3	1.464034051	5.384151677	1.878769944	5.09E-60	4.05E-57
NACAD	0.610360618	1.223862354	1.003707525	1.04E-33	5.15E-32
HES6	5.749530317	2.663620877	-1.110055353	1.60E-15	1.27E-14
STAC	0.815874237	1.870425072	1.196947483	1.71E-21	2.63E-20
EVC2	0.47444967	1.138750991	1.26312535	3.58E-56	1.69E-53
AC018629.1	0.362520577	2.169749267	2.581393545	6.05E-62	6.54E-59
MIR573	0.551095123	1.153755076	1.065963729	4.83E-17	4.62E-16
SLC47A1	0.356770199	0.717859817	1.008707033	1.09E-30	4.04E-29
LRMP	0.374854814	0.757073392	1.014101235	1.24E-22	2.08E-21
IGKV3D-15	0.344280312	0.704434236	1.032881345	1.07E-05	2.45E-05
RNF39	1.971505065	4.212758798	1.0954679	5.35E-33	2.45E-31
AL161785.1	0.958489723	2.257644598	1.235983524	2.73E-43	3.42E-41
AC007906.2	1.705892141	6.602221382	1.952425083	6.17E-47	1.09E-44
ITGB3	0.336467345	0.719389232	1.096306071	8.87E-29	2.74E-27
DLK2	1.608619554	6.212772061	1.949413962	3.03E-60	2.70E-57
JPH4	1.341432973	3.155948335	1.234298618	5.96E-31	2.25E-29
GPRC5B	1.728982908	3.489685219	1.013173299	2.94E-42	3.34E-40
SORBS1	8.414305301	17.33408546	1.042695653	5.40E-30	1.87E-28
CP	2.156402997	6.280982345	1.542363394	6.82E-26	1.66E-24
IGHV2-70D	0.522098394	1.059006314	1.020317567	0.001068224	0.001820008
ITGB4	5.60999198	16.79101244	1.581618609	5.76E-60	4.36E-57
CX3CL1	7.964674798	18.2850646	1.198978361	7.68E-38	5.46E-36
DUOX1	0.669286274	2.537272835	1.922583329	2.44E-63	3.36E-60
CYP2S1	0.412297439	0.987848559	1.260604388	3.58E-44	4.92E-42
AMH	1.226076378	0.519738906	-1.238189889	3.55E-07	1.00E-06
TBX10	2.973903345	0.686536864	-2.114948665	0.000117798	0.00023117
MMP7	28.05039977	61.45127325	1.131421571	2.80E-19	3.41E-18
TGM4	25.04355672	135.6531664	2.437411348	8.43E-20	1.09E-18
MET	1.530826299	4.325972473	1.498713894	1.33E-56	6.92E-54
SNORA22	0.244406084	2.253703633	3.204945706	0.005043562	0.00772455
THSD4	4.062214672	9.783401598	1.268069682	1.64E-47	3.10E-45
BNIPL	0.792562033	2.290255899	1.530913043	1.26E-34	6.84E-33
CEACAM6	0.916851665	2.121988279	1.21065644	1.74E-34	9.38E-33
BCL2	2.170481448	4.451946146	1.03642105	5.91E-38	4.24E-36
IGKV1D-13	0.443222462	0.987989947	1.156465365	0.002384209	0.003857188
PLPP4	2.048499782	0.990104759	-1.048914655	0.007554035	0.011276302
WFDC2	13.77243327	43.85142274	1.670840178	1.99E-45	3.08E-43
S1PR5	0.329596666	1.015366216	1.623226608	4.82E-41	4.77E-39
TNFAIP2	6.599409039	16.14843511	1.290985619	1.11E-27	3.15E-26
GPR87	0.737811261	3.563771939	2.272081302	6.75E-64	1.13E-60
SOX2	1.008478599	2.123925965	1.074553009	6.37E-33	2.90E-31
MYOCD	1.06987379	2.673039344	1.321040457	1.60E-36	9.94E-35
CST2	33.6728665	14.08128968	-1.257807066	0.001742295	0.002870889
SNCAIP	0.482688766	1.259429861	1.383605624	1.27E-44	1.78E-42
PCP4L1	0.848224437	3.361875638	1.986748406	3.84E-52	1.08E-49
TMEM252	0.598929231	1.97479028	1.721241998	3.18E-37	2.13E-35
KRT15	6.229249041	31.03073684	2.316567798	1.15E-53	3.80E-51
TCAP	15.82506911	6.084395151	-1.379026043	0.009372833	0.013790062
AC136475.3	0.500104439	1.177122681	1.23496337	9.83E-12	4.94E-11
APOBEC3G	0.840569013	1.811722989	1.107924207	9.26E-40	8.01E-38
CCL20	0.739136728	1.72165977	1.219886901	8.02E-18	8.28E-17
SCNN1A	8.253018209	17.63962741	1.09582636	4.89E-37	3.22E-35
SLCO3A1	0.623272337	1.376626914	1.143203034	1.58E-46	2.62E-44
FLRT3	1.308811533	6.220075467	2.248674718	3.88E-71	2.94E-67
MMP11	2.652673592	1.146337926	-1.210414769	0.004548078	0.007010365
TFF3	355.7742046	154.0304973	-1.207745886	0.001068831	0.001820838
GDF7	0.606453922	1.460355008	1.267849186	9.93E-32	4.00E-30
JAKMIP1	0.729875582	1.626515939	1.1560625	5.51E-17	5.22E-16
AP000851.1	0.301399829	0.768603863	1.35056163	1.51E-17	1.51E-16
C2orf88	0.375509033	0.962228847	1.357532439	2.67E-37	1.81E-35
HAS3	0.454215336	1.34628506	1.567535595	9.66E-24	1.84E-22
KRT23	1.733242695	7.588562884	2.130353015	1.28E-48	2.80E-46
VGLL1	0.4225291	1.124141056	1.411700465	1.94E-29	6.40E-28
AMOT	2.413626391	4.909586991	1.02439929	5.12E-34	2.58E-32
SLITRK6	0.905407077	2.186334422	1.271875605	4.29E-34	2.18E-32
FOXI1	0.164522811	1.333242591	3.01857978	6.78E-40	5.93E-38
ITGB8	0.989944353	2.408615877	1.282784998	2.61E-47	4.76E-45
IGLV2-14	13.55575599	30.41531275	1.165892266	2.06E-06	5.22E-06
PLA2G4D	0.4762589	2.292855441	2.267327441	7.73E-29	2.41E-27
SP8	2.173412779	4.515388182	1.05488782	2.55E-25	5.78E-24
CLIC6	1.524475446	3.873673568	1.34538947	3.94E-45	5.90E-43
LAMB3	3.976212199	19.36890738	2.284275916	1.90E-66	3.60E-63
AC069228.1	2.210551218	0.785308753	-1.49307428	0.013984942	0.019975849
SYNM	19.13898326	40.41915323	1.078524908	5.80E-30	2.01E-28
ROBO1	2.245977628	5.276563286	1.232255027	2.63E-48	5.51E-46
SERPINB3	0.186513393	1.103207264	2.564352729	2.41E-35	1.37E-33
FUT2	0.409774301	1.229828888	1.585556187	9.47E-37	6.00E-35
IGHA1	128.8536391	274.8341944	1.09282823	5.63E-07	1.54E-06
B3GALT2	0.534509874	1.260491207	1.237697549	1.22E-32	5.43E-31
AP000851.2	0.401290976	0.824998426	1.039742655	1.56E-16	1.41E-15
AL023803.1	1.328158727	0.621847102	-1.094795768	7.87E-18	8.14E-17
AL356133.1	3.393244106	1.242431948	-1.449498387	1.99E-08	6.57E-08
PI3	3.867805697	10.14239748	1.390811494	9.16E-19	1.05E-17
SHISAL1	0.604405421	1.445128342	1.257609119	1.40E-36	8.78E-35
CYP4F12	0.543190904	1.223320448	1.171271141	1.04E-24	2.16E-23
TRDN	0.887471243	0.391010045	-1.182494702	0.016753282	0.023629104
SNAI2	2.84664207	8.52907058	1.583127435	5.63E-45	8.28E-43
SEMG1	9.847067251	33.69095758	1.774595418	0.001270601	0.002136676
ARHGAP23	1.814253963	4.447811147	1.293719112	4.60E-50	1.16E-47
TROAP	1.096366931	0.520810388	-1.073900589	1.17E-12	6.58E-12
C3	12.67338886	26.97128971	1.089622158	1.35E-19	1.70E-18
KRT7-AS	0.29950067	1.120419598	1.903407986	1.18E-31	4.70E-30
PRDM8	2.053996328	7.906048373	1.94452318	1.68E-47	3.14E-45
IP6K3	0.525299036	1.10440957	1.072064452	9.26E-22	1.45E-20
TRPC4	0.723060818	1.574048175	1.122290792	1.93E-39	1.62E-37
RPSAP47	1.739400799	0.780529147	-1.156065988	1.80E-06	4.60E-06
MUC4	0.172441026	1.253235396	2.861482466	1.09E-51	2.96E-49
ADAMTS9-AS1	0.322494277	0.814586705	1.33679471	1.43E-27	4.03E-26
MSLN	0.476958158	2.148904699	2.171666889	1.14E-25	2.68E-24
MYLK	16.64159057	36.38570847	1.128578572	4.46E-32	1.86E-30
GPX2	1.153807687	4.15304908	1.847768141	1.50E-40	1.43E-38
MAGI2-AS3	0.57690292	1.225306948	1.086742728	5.79E-43	6.96E-41
UPK1A	1.805650334	5.747527154	1.670422837	3.98E-29	1.27E-27
AC005180.1	2.494439672	5.591236363	1.164451556	7.59E-29	2.37E-27
NEURL3	0.582195766	1.294362469	1.152665428	1.03E-25	2.45E-24
RBFOX3	0.706319609	1.579901709	1.161441751	9.27E-26	2.21E-24
DUOXA1	0.460039108	2.130642023	2.211459807	4.95E-58	3.12E-55
AOX1	1.938232252	5.85926447	1.595978116	2.78E-45	4.21E-43
FLNC	17.18643485	35.93208975	1.064002539	2.51E-27	6.83E-26
MIR222HG	0.330564649	0.750257743	1.182453855	1.89E-18	2.11E-17
IGHV3-73	1.958446502	5.258050947	1.424818402	4.09E-05	8.60E-05
NNAT	1.637901637	5.788784489	1.821411728	4.72E-13	2.81E-12
CERS1	0.967432898	0.481268832	-1.007318605	7.91E-09	2.74E-08
TNNI1	4.468055547	2.12205155	-1.074187418	0.012587057	0.018119329
AC020916.1	4.19394971	10.2952173	1.295592814	5.71E-08	1.78E-07
HPDL	0.357312071	0.782711475	1.131295944	1.05E-26	2.75E-25
C16orf74	0.52784703	1.248896222	1.242461798	8.11E-31	3.04E-29
PDPN	2.206263257	5.006511634	1.182200786	4.48E-52	1.23E-49
GLIS1	0.8086249	1.829556447	1.177951394	4.63E-32	1.93E-30
EFNA5	1.082587705	2.468187061	1.18896783	5.89E-45	8.57E-43
CLSTN2	0.974151392	2.100496723	1.108512633	2.50E-09	9.25E-09
RARRES1	6.476024519	20.00972512	1.627520995	3.28E-33	1.56E-31
GSTP1	31.47679623	69.05448867	1.133446487	2.54E-36	1.54E-34
MNX1-AS2	2.514703787	1.189434407	-1.080112757	3.27E-06	8.06E-06
SNAP25	0.493071422	1.03481172	1.069499755	2.04E-27	5.61E-26
NHS	0.323974886	0.775547962	1.259334022	6.82E-47	1.17E-44
SPIB	0.4032203	1.130421127	1.487220158	6.82E-19	7.95E-18
FGF10	0.366058373	0.881936005	1.268600252	2.16E-33	1.04E-31
MIR23A	0.696959799	3.143807786	2.173365665	1.59E-11	7.80E-11
CLCA4	0.139176641	1.275142734	3.195669741	2.09E-52	6.09E-50
CYP4B1	1.09651574	5.688242088	2.375056345	1.30E-57	7.29E-55
CCDC8	1.831918099	4.41284984	1.268355651	7.18E-44	9.54E-42
IGKV3D-20	0.906920209	2.543646749	1.487850796	4.62E-05	9.66E-05
LINC02518	0.267323751	0.992025776	1.891789586	1.89E-49	4.47E-47
INKA1	1.203354226	2.688425492	1.159700104	2.08E-28	6.22E-27
CA14	0.319173704	0.736321556	1.20599414	1.77E-26	4.53E-25
DMKN	0.881875611	2.47274607	1.487467012	1.59E-43	2.05E-41
RAPGEFL1	1.172044913	2.523409292	1.106346373	1.85E-34	9.88E-33
AC009902.2	1.24025644	0.582973694	-1.08913576	3.86E-11	1.80E-10
IL1B	0.483361947	1.186522239	1.295563335	9.84E-11	4.35E-10
SOSTDC1	0.33322254	0.784573098	1.235421877	1.35E-33	6.66E-32
PCDH8	0.240834899	1.159111344	2.26690279	1.92E-33	9.32E-32
B3GNT8	0.712491239	1.769676632	1.312541585	3.61E-44	4.92E-42
TLR1	0.395152643	0.898347601	1.184863723	5.26E-32	2.17E-30
DIRAS3	0.789924407	1.775983891	1.168831993	1.27E-46	2.13E-44
KRT4	0.572825787	2.931600355	2.355520098	9.00E-44	1.18E-41
CD40	3.196154546	7.024063973	1.135968815	1.03E-44	1.46E-42
PGM5P4	0.342206097	0.722438592	1.078009499	1.72E-22	2.87E-21
SLC14A1	2.744268258	15.83072651	2.528234046	1.59E-63	2.41E-60
ZNF516	1.503546694	3.17448869	1.078154565	4.42E-41	4.46E-39
KLK10	1.591587396	3.345481362	1.071747427	1.05E-24	2.19E-23
FAT2	0.191314264	1.100913533	2.524684815	4.16E-69	2.10E-65
AHNAK2	0.884485	1.929651833	1.125430984	9.03E-33	4.06E-31
PGR	0.39058497	0.859738225	1.138261017	5.27E-33	2.42E-31
GPX3	15.62963269	32.61841254	1.061402697	8.33E-37	5.32E-35
SCNN1B	0.917496613	2.043444585	1.155228383	2.28E-29	7.46E-28
ADRA1A	0.353540172	0.886007198	1.325444266	6.08E-26	1.50E-24
CLEC3A	0.524867971	1.062678738	1.017679049	1.14E-14	8.22E-14
AJUBA	1.49787477	3.602459678	1.26606527	6.61E-54	2.27E-51
CX3CR1	0.810442127	1.660858372	1.035147981	3.46E-22	5.65E-21
FLNA	107.9379342	221.8553033	1.039417058	2.57E-30	9.25E-29
