# Supplementary material for: A novel defined risk signature based on pyroptosis-related genes can predict the prognosis of prostate cancer
Source: BMC Med Genomics. 2022 Feb 8;15:24. doi: 10.1186/s12920-022-01172-5 (PMC8822680; doi:10.1186/s12920-022-01172-5)
Supplement: Supplementary file 13 — Additional file 13: Table S7. High- and low-score groups based on risk score in TCGA cohort. [file 12920_2022_1172_MOESM13_ESM.csv]

id	futime	fustat	CENPA	LCN2	COL7A1	ALB	UBXN10	SPZ1	SCNN1A	TFF3	risk score	group
TCGA-HC-7750	1.430136986	0	1.0913665	7.0888759	1.9841401	1.0322394	2.3365945	0.9109782	4.7816802	9.2918548	-1.587813804	low-score
TCGA-G9-6347	5.723287671	0	1.0796842	7.9382519	2.5343252	1.0634969	2.7814217	0.9109782	4.0714234	10.8996856	-1.550684674	low-score
TCGA-EJ-5517	5.175342466	0	1.0369404	5.4619796	1.3822396	1.3277412	2.2235986	0.9748956	3.1010116	9.8007766	-1.414010235	low-score
TCGA-G9-6343	6.712328767	0	1.3448368	5.1745428	1.5883789	1.0857685	1.8942712	0.9109782	4.3203299	12.2504642	-1.402850611	low-score
TCGA-EJ-5512	4.747945205	0	1.0952154	5.0447459	1.9842984	1.2111416	2.4075246	0.9109782	5.4366835	8.6642142	-1.393490108	low-score
TCGA-EJ-7792	3.824657534	0	1.1257043	7.664352	2.5036277	1.028667	2.4444013	0.9523436	4.0923333	9.0148684	-1.08968987	low-score
TCGA-G9-6373	2.221917808	0	1.4676479	6.3400463	1.4922929	1.0157888	2.5085529	0.9339577	3.8287415	5.4407357	-1.060923118	low-score
TCGA-HC-7233	3.712328767	0	1.3051278	6.6406315	1.7331081	1.014756	1.618599	0.944635	4.5524546	8.7968274	-1.019437049	low-score
TCGA-G9-6367	3.347945205	0	1.0390019	4.7568203	2.4613085	1.1108705	2.7709718	0.9211851	4.8879722	7.5490081	-1.006535331	low-score
TCGA-G9-7522	2.953424658	0	1.0190868	7.2230232	2.1360296	1.0831894	1.8190507	0.928035	4.5751847	7.509999	-0.960709177	low-score
TCGA-G9-6370	3.167123288	0	1.0094287	7.4778158	2.6638321	1.0457771	2.3261697	0.9109782	6.4184392	4.1164516	-0.943244717	low-score
TCGA-2A-AAYF	3.736986301	0	1.1394163	7.6506006	1.701987	1.2200111	1.2669448	0.923922	2.8684693	11.2657878	-0.940493825	low-score
TCGA-EJ-5498	4.712328767	0	1.1363643	6.8431912	2.1034898	1.0321638	2.4058276	0.9109782	5.0153859	3.9191909	-0.9247647	low-score
TCGA-EJ-7123	7.046575342	0	1.3841239	5.9123455	1.601332	1.3056666	1.3745213	0.9109782	4.9971386	9.1248424	-0.903042783	low-score
TCGA-EJ-5531	3.487671233	0	1.7330752	7.2691333	1.945183	1.608888	1.8293958	0.9242714	5.5188815	9.0315208	-0.864731622	low-score
TCGA-G9-7519	2.326027397	0	1.1203359	2.7915375	1.5088936	1.0211539	2.0302791	0.9611219	3.6759896	8.5698978	-0.840988022	low-score
TCGA-VP-A87E	5.580821918	0	1.1506022	7.071583	2.3513125	1.041131	1.6208367	0.9262055	5.1372131	8.8263282	-0.832978315	low-score
TCGA-HC-7075	1.646575342	0	1.1273616	4.4570257	1.3718323	1.0160654	1.2306142	0.920266	3.3167098	10.4748778	-0.824449365	low-score
TCGA-HC-7818	2.569863014	0	1.0877785	9.426647	2.7017074	1.1565089	1.5357475	0.9109782	5.314834	8.2780891	-0.820638286	low-score
TCGA-CH-5792	0.249315068	0	1.4937878	7.6386315	2.5411113	1.0945237	1.6989179	0.9430947	5.9503796	9.6415801	-0.808201217	low-score
TCGA-EJ-7786	3.002739726	0	1.2340899	3.7638057	2.2071197	1.1549788	2.1060189	0.9109782	4.8197167	10.1899801	-0.79809365	low-score
TCGA-EJ-7781	2.939726027	0	1.4463015	6.23009	2.2274071	1.3057898	2.3131096	0.9726349	4.0897978	9.3550263	-0.770909955	low-score
TCGA-VN-A88P	3.452054795	0	1.1000997	4.6381877	1.8821179	1.1031824	1.561568	0.9276667	4.4291566	9.3187531	-0.764179504	low-score
TCGA-EJ-5510	5.169863014	0	1.1952755	7.2988146	2.1296485	1.0767787	1.7206547	0.941046	4.9084325	6.6513699	-0.763238754	low-score
TCGA-2A-A8VO	4.660273973	0	1.5286409	8.1400876	2.1147265	1.1641445	1.4594121	0.9302659	3.7082142	11.5476088	-0.736448379	low-score
TCGA-HC-7747	2.049315068	0	1.2854972	8.3930575	2.1664818	1.0221136	1.5129562	0.9239024	6.3075507	4.0543836	-0.733424003	low-score
TCGA-EJ-5509	4.010958904	0	1.5625525	4.8010423	1.9730296	1.3635554	1.7987235	0.9175559	4.6860606	11.0188606	-0.707357964	low-score
TCGA-G9-6377	2.624657534	0	1.1063248	5.8831282	1.7559733	1.0316198	1.368657	0.921915	4.4134876	7.0858811	-0.676099247	low-score
TCGA-CH-5767	1.254794521	0	1.2552931	5.0062712	1.5546708	1.1109058	1.3918533	0.9313196	2.5741517	11.4540076	-0.670700358	low-score
TCGA-HC-7742	2.569863014	0	1.9534286	5.7651845	1.9243422	1.0420137	2.1068129	0.9789268	5.0715311	8.5821377	-0.643769464	low-score
TCGA-V1-A9OQ	1.016438356	0	1.3519312	4.2284722	1.5224385	1.5801724	1.5078678	0.9315282	2.7301557	12.3693433	-0.624260598	low-score
TCGA-2A-AAYO	3.484931507	0	1.4607885	8.4015029	2.0604621	1.3384846	1.6632561	0.9261985	2.4697355	11.0059159	-0.610883822	low-score
TCGA-G9-6329	3.468493151	0	1.3995754	8.1287141	2.2309681	1.0373156	2.1366395	0.960429	4.3525272	4.9607518	-0.5846095	low-score
TCGA-G9-6366	5.334246575	0	1.1687507	3.3511385	1.3497532	1.0941758	1.1599999	1.1194302	3.8603221	9.6790868	-0.577802966	low-score
TCGA-G9-7510	3.246575342	0	1.3052551	6.2640854	2.5636529	1.2020743	1.7238152	0.9208251	5.2209189	9.5974868	-0.573191011	low-score
TCGA-EJ-5502	3.208219178	0	1.3154353	9.692575	3.0605776	1.0815	1.8632075	0.9109782	5.4260966	7.6326102	-0.569776077	low-score
TCGA-HC-7211	3.345205479	0	1.1877585	8.4994916	2.3288523	1.1359609	1.2079245	0.9201899	4.4404731	8.6203	-0.56265725	low-score
TCGA-G9-6499	4.22739726	0	1.127066	7.197324	2.2840797	3.1119833	1.6439394	0.9109782	4.5376679	10.7692266	-0.559715682	low-score
TCGA-HC-8213	1.61369863	0	0.9700634	5.9497594	1.5642168	0.988332	1.0732286	0.9109782	3.329587	7.2277377	-0.542188366	low-score
TCGA-EJ-7115	7.361643836	0	1.1266196	5.7003578	2.463837	1.1111685	1.6023549	0.9109782	5.73184	7.4722294	-0.539212357	low-score
TCGA-EJ-7785	3.224657534	0	1.3105215	5.7487182	2.4762947	1.0769936	2.4473443	0.9201793	5.0206205	5.3828097	-0.526309483	low-score
TCGA-CH-5737	0.249315068	0	1.2467003	4.2446849	1.2339436	2.5083592	1.5616189	0.9109782	2.9366115	9.7548563	-0.525376317	low-score
TCGA-EJ-5521	6.243835616	0	1.6465199	8.032891	1.7217498	1.0248115	1.4883383	0.9999085	4.9958583	4.7974462	-0.520475014	low-score
TCGA-CH-5791	1.084931507	1	1.5721426	6.6916087	1.8910008	1.0585093	1.1654245	0.9109782	5.7770823	7.020712	-0.506636436	low-score
TCGA-CH-5771	1.084931507	0	1.1607202	5.7156709	2.7072224	1.0304633	2.0396266	0.9109782	5.4711887	6.7502451	-0.466144866	low-score
TCGA-EJ-7793	0.312328767	0	1.2265215	3.1106929	2.1783242	1.0524371	2.3039656	0.9109782	4.7899541	6.2833653	-0.442400101	low-score
TCGA-HI-7170	6.909589041	0	1.33635	6.6813731	3.141937	1.0001683	2.3693344	0.9109782	5.0227796	8.6414077	-0.4327436	low-score
TCGA-VP-A872	9.947945205	0	1.5541705	8.2537673	3.2710126	1.0249864	1.3638634	0.946823	7.0645791	10.6045518	-0.430246225	low-score
TCGA-HI-7169	7.353424658	0	1.0726692	2.445137	2.1279304	1.0869774	2.8988964	0.9109782	3.6743296	4.3563371	-0.395728942	low-score
TCGA-EJ-5515	5.019178082	0	1.2035763	2.2576467	2.3892311	1.1003454	2.4266038	0.9238929	4.8211718	7.6556771	-0.395633417	low-score
TCGA-G9-6371	3.35890411	0	1.1392237	2.6227895	1.4160253	1.2686575	1.5643652	0.9402823	2.8355747	8.7433708	-0.374481909	low-score
TCGA-CH-5745	0.249315068	0	1.0972511	6.6811951	2.8119426	1.0676104	1.5911915	0.9109782	6.6959035	4.8659879	-0.345635754	low-score
TCGA-EJ-5542	4.145205479	0	1.4378349	4.1812497	1.6274331	1.2458957	1.620093	1.0502506	5.2283037	5.1641795	-0.344191521	low-score
TCGA-HC-7738	1.150684932	1	1.5907474	5.9718481	2.1053204	2.7991789	1.8423895	0.9477661	4.0476588	11.4378673	-0.337653196	low-score
TCGA-EJ-5494	4.046575342	0	1.3568819	6.5144944	1.8632891	1.2224081	1.4770377	0.9237111	3.7052821	6.934093	-0.33457591	low-score
TCGA-Y6-A8TL	2.717808219	0	1.225325	5.2933448	2.8087605	1.2108099	1.7048065	0.9293498	4.7820883	10.8866238	-0.333134271	low-score
TCGA-G9-6369	3.328767123	0	1.5996974	2.3537789	1.152177	1.4353233	1.3208196	0.9662266	2.797531	11.6449131	-0.328867287	low-score
TCGA-J9-A52D	0.580821918	0	1.8492568	4.805514	1.6506067	1.2700316	0.9706722	0.9392429	5.7167901	9.4244239	-0.32018709	low-score
TCGA-EJ-A6RC	2.391780822	0	1.2391156	5.3400524	2.931024	1.1147057	2.1600718	0.9109782	4.3403006	9.8376261	-0.318989564	low-score
TCGA-EJ-7315	2.761643836	0	1.847981	4.3448559	1.5346454	0.9784377	1.4517484	0.9201883	4.9410956	7.1863355	-0.291839589	low-score
TCGA-J4-8200	3.336986301	0	1.1010704	4.1088073	2.3410498	1.0693816	1.8553499	0.9768675	2.8904573	10.4556608	-0.273223967	low-score
TCGA-CH-5738	0.580821918	0	1.2107437	9.1938829	2.9612134	1.0301999	1.6890744	0.9739767	5.3896847	5.0643871	-0.253021518	low-score
TCGA-EJ-5503	3.810958904	0	1.1590962	7.1575467	3.1874572	1.033209	2.1624292	0.926344	5.747045	5.1434798	-0.229339298	low-score
TCGA-G9-6361	3.876712329	0	1.2451737	2.6332331	2.0362928	1.0956684	2.1980679	0.9306499	3.9726671	6.3747727	-0.222994664	low-score
TCGA-EJ-7331	2.032876712	0	1.2270545	4.6899103	2.3807916	1.1102548	2.0047624	0.9109782	3.6440035	7.9422771	-0.219900367	low-score
TCGA-EJ-5511	4.043835616	0	1.1130444	3.6436579	2.2416928	1.0883283	1.5003535	0.9339639	4.9688087	7.4466824	-0.211697609	low-score
TCGA-G9-6378	3.164383562	0	1.1433895	3.4945973	2.3880059	1.2308898	2.2630978	0.9441376	2.9458957	8.9499959	-0.190114123	low-score
TCGA-HC-8259	2.531506849	0	1.1542391	4.7428951	2.0812306	1.1211144	1.6445491	0.9215231	3.3167603	7.655983	-0.189816108	low-score
TCGA-CH-5748	0.084931507	0	1.5620505	5.9694155	2.1119479	1.165431	1.4218489	0.9476359	4.1843248	8.7118913	-0.18791781	low-score
TCGA-HC-7077	5.794520548	0	1.4743149	4.9671911	1.383548	1.1447953	1.000789	0.921293	3.5510089	7.4156376	-0.170851812	low-score
TCGA-EJ-7317	2.112328767	0	1.2213701	1.5591489	1.7893609	1.1526006	1.5150285	0.9109782	2.8570237	11.3360994	-0.168849315	low-score
TCGA-J4-A67M	2.578082192	0	1.1606364	8.8784052	3.3078904	1.1715306	1.7081784	0.9109782	4.7787181	8.0675072	-0.163802546	low-score
TCGA-G9-6365	3.734246575	0	1.3429223	4.8088984	2.5751221	1.0953531	2.2872718	0.9109782	5.4207118	4.248904	-0.163120953	low-score
TCGA-ZG-A8QX	1.210958904	0	1.3586408	4.5934452	1.9351644	3.1281501	1.7814139	0.9109782	3.5224525	10.6089437	-0.151054184	low-score
TCGA-G9-6356	3.928767123	0	1.3383769	8.1311749	2.9536576	1.1725633	1.8495187	0.9109782	5.1610241	5.9061257	-0.14892112	low-score
TCGA-G9-6351	5.610958904	0	1.1650082	4.0733141	2.7551669	1.1772128	2.080829	0.9109782	5.0234165	7.2067594	-0.14602403	low-score
TCGA-EJ-A8FN	0.901369863	0	1.3042048	3.5634112	2.2037834	1.0938624	1.7143751	0.9109782	2.8113877	11.0077817	-0.131511776	low-score
TCGA-EJ-7791	3.063013699	0	1.4098848	4.963891	2.898392	1.1129525	2.0491199	0.9109782	4.797579	9.0741198	-0.119976372	low-score
TCGA-HC-7231	2.57260274	0	1.3644859	6.7290218	2.0180213	1.3509622	1.2163292	0.9775939	4.3891247	6.2654881	-0.110766119	low-score
TCGA-VP-AA1N	3.739726027	0	2.17772	5.280635	2.3297071	1.3366922	1.5767597	0.9213769	5.7182295	10.7959734	-0.108702545	low-score
TCGA-EJ-7797	2.693150685	0	1.1389036	6.4161658	2.9359772	1.0701313	2.0571377	0.9441788	4.7453896	5.74539	-0.108269515	low-score
TCGA-EJ-7794	3.578082192	0	1.6146837	5.8165018	2.6041402	1.4484851	1.8127732	0.9109782	5.2410896	8.1127584	-0.093766244	low-score
TCGA-EJ-5516	5.175342466	0	1.3503233	6.0305925	2.0609808	1.1347884	1.5893826	0.9771416	4.3550175	4.6868187	-0.085932674	low-score
TCGA-J4-AATV	1.515068493	0	1.1493132	10.1159728	4.3296559	1.1672728	2.4774454	0.9109782	5.3376097	7.7362171	-0.078864458	low-score
TCGA-HC-7817	2.542465753	0	1.4780307	7.8958074	2.793028	1.0517579	1.6374492	1.0336192	5.8724491	4.9772105	-0.061526058	low-score
TCGA-VN-A943	1.35890411	0	1.0846908	1.4729861	1.5007806	1.2541217	0.9327407	0.9109782	2.5658746	11.402968	-0.053622589	low-score
TCGA-HC-7740	1.964383562	0	1.0760231	5.0708428	3.3941347	1.1306299	2.4818719	1.0123892	4.8108778	7.5800589	-0.05072007	low-score
TCGA-KC-A7FE	0.964383562	0	1.1589316	5.8938985	3.6198933	1.1129116	2.3981577	0.9109782	4.5574283	9.3681781	-0.042958055	low-score
TCGA-G9-6336	5.665753425	0	1.1160165	4.4323549	2.6775934	1.3700226	1.7367926	0.9255534	5.7775506	5.6701004	-0.036203896	low-score
TCGA-EJ-7218	6.964383562	0	1.3817782	4.1690779	2.2109516	1.207113	1.250931	0.9757291	3.495433	11.5034036	-0.032335336	low-score
TCGA-CH-5764	0.084931507	0	1.3540342	5.0798795	2.1861417	1.0222425	1.654715	0.9367586	4.5274918	5.2139249	-0.030102388	low-score
TCGA-G9-6363	3.775342466	0	1.8040355	6.4668749	1.4301158	1.2680474	1.5273234	0.9109782	3.319585	4.2573251	0.016027725	low-score
TCGA-CH-5789	0.832876712	0	1.0236653	6.9465059	3.1098965	1.0210195	1.7756234	0.9109782	4.6235033	6.0057938	0.0243143	low-score
TCGA-HC-7232	2.098630137	1	1.1928135	4.2617984	2.0712248	1.0420647	1.5760158	0.9109782	4.1244641	4.9824159	0.029698734	low-score
TCGA-ZG-A9LS	1.41369863	0	1.2534815	4.6924303	2.5441673	1.064761	1.8265612	1.0104132	4.7809727	5.7495304	0.044307025	low-score
TCGA-HC-7752	2.142465753	0	1.1417151	4.2278192	2.108394	1.5051887	1.1088837	0.9498542	3.3840794	9.8145472	0.057403144	low-score
TCGA-EJ-5527	4.871232877	0	1.3019806	4.0683087	2.0221438	1.2614181	1.5012078	0.9552639	4.634462	5.1103227	0.074892651	low-score
TCGA-EJ-A65G	1.824657534	0	1.1000048	2.8173463	2.378454	1.3493679	1.4894569	0.9109782	3.6948743	9.8387841	0.080364141	low-score
TCGA-G9-6385	2.273972603	0	1.1683152	4.6124194	3.1052972	1.0628896	1.9219445	0.9109782	4.9048946	7.7989892	0.097697605	low-score
TCGA-CH-5763	1	0	1.0017586	4.3555631	3.2508546	1.0604353	1.8845066	0.924202	6.1023016	5.7624455	0.105965757	low-score
TCGA-G9-6353	4.224657534	0	0.9627948	3.9544067	3.4830225	1.0967936	2.7065381	0.9213687	4.498602	6.4693049	0.108402282	low-score
TCGA-G9-7525	2.723287671	0	1.2608628	2.2861403	1.3505042	0.988654	1.3195599	0.9109782	2.8184912	5.8784996	0.10841501	low-score
TCGA-EJ-5504	3.909589041	0	1.8387219	3.9301712	1.7344363	1.3018973	1.4334305	0.9774318	3.3141826	9.693149	0.10842191	low-score
TCGA-V1-A9ZK	3.789041096	0	1.3845914	5.28225	2.9624925	1.0914148	1.5826782	0.9109782	5.3642759	8.2554657	0.11200819	low-score
TCGA-G9-6348	4.150684932	0	1.2271687	5.6879374	2.7538126	0.9789967	1.3892356	0.9205059	4.9390946	6.8675489	0.120130031	low-score
TCGA-KK-A8IH	5.515068493	0	1.4878988	7.3132343	3.0375663	1.3866055	1.9247677	0.9535815	5.2364671	6.0006713	0.125634978	low-score
TCGA-KK-A6E3	5.632876712	0	1.012706	4.9593296	3.4003332	1.2760431	2.0619495	0.9695159	3.8943832	10.064209	0.130066196	low-score
TCGA-KK-A8I5	8.482191781	0	1.271945	4.9834121	2.391951	1.2439692	1.4436369	0.9109782	4.5786014	6.2355101	0.132252657	low-score
TCGA-G9-6494	4.852054795	0	1.116984	1.3464816	2.0403816	1.032711	1.8676736	0.9473035	3.6774015	6.1880249	0.138068351	low-score
TCGA-HC-7209	1.205479452	0	1.2586567	5.1030121	2.4859401	1.0935204	1.272071	0.9353641	5.153251	6.0714391	0.148145413	low-score
TCGA-EJ-5518	5.764383562	1	1.7808586	3.2885726	1.645054	0.9749496	1.4828361	0.93255	4.2318736	6.134971	0.150202604	low-score
TCGA-J9-A8CN	3.389041096	0	1.1493094	2.4048603	1.8012922	1.0915162	1.0313469	0.9810008	2.6916519	9.9768049	0.165050233	low-score
TCGA-EJ-5497	1.109589041	0	1.4054746	5.3574058	2.3957648	1.109322	1.6999617	0.9109782	4.3233557	5.2167799	0.168911622	low-score
TCGA-J4-A67O	2.298630137	0	0.9257146	2.5074359	3.0345649	1.0833721	2.2755084	0.9109782	3.6794174	8.1455261	0.17186191	low-score
TCGA-XA-A8JR	1.030136986	0	1.2699225	5.5694443	3.0367276	1.1276719	1.7465272	0.9265899	4.2704631	8.4580156	0.186719436	low-score
TCGA-CH-5739	1.838356164	0	1.5199104	2.8478347	2.0931937	1.0280983	1.5471741	0.9361883	4.849526	6.2709811	0.193654288	low-score
TCGA-G9-7523	2.347945205	0	1.126464	1.1849487	2.0151721	1.014684	2.6460881	0.9210254	1.6451643	5.512323	0.196070351	low-score
TCGA-G9-6498	3.676712329	1	1.3768438	7.2029999	2.5835397	2.0342004	1.8334576	0.9553185	3.0028157	7.777887	0.203743028	low-score
TCGA-HC-8258	2.320547945	0	1.2279012	5.5719284	3.3874172	1.3120735	2.0860195	1.0844649	4.8575961	8.2722543	0.205367258	low-score
TCGA-CH-5762	3.668493151	0	1.4944239	7.5878504	2.9295649	1.116216	2.0057917	0.9109782	4.6462568	4.2804848	0.209655531	low-score
TCGA-EJ-5508	5.383561644	0	1.5711624	5.4648195	2.6657896	1.1361741	1.82157	0.9436991	4.7428011	6.3632385	0.21304354	low-score
TCGA-HC-A6HY	0.367123288	0	1.4170253	7.8525665	2.7078664	1.2877817	1.2811161	0.9109782	4.283668	6.8758621	0.213389493	low-score
TCGA-TP-A8TT	1.44109589	0	1.23211	6.5205985	2.7639072	1.2267068	1.3865542	0.9109782	4.4215719	6.5759794	0.223902615	low-score
TCGA-J4-A67Q	2.671232877	0	1.1828588	5.235363	3.9747314	1.2425395	2.4565878	0.9284558	5.060969	9.3664948	0.231892288	low-score
TCGA-HC-7737	2.98630137	0	1.2270624	4.46353	2.9633302	1.150208	1.4228546	0.9109782	4.6089382	9.6557546	0.232233593	low-score
TCGA-M7-A721	1.095890411	0	1.5445677	5.6556745	3.0757098	1.1347548	1.5978067	0.9109782	5.7394626	7.8241028	0.234419016	low-score
TCGA-HC-7744	1.454794521	0	1.7316981	6.0943562	1.5812557	1.0279475	1.1921017	0.9109782	3.5766137	4.1405525	0.23935672	low-score
TCGA-HC-A6AO	1.452054795	0	1.593311	9.4754103	2.4736694	3.5254368	1.0052691	0.9355601	4.0147158	10.7158331	0.245995338	low-score
TCGA-HC-7749	1.983561644	0	1.3074224	4.4366784	2.1337612	1.0542276	1.1668728	0.9463878	3.8145921	6.9358168	0.257828739	low-score
TCGA-G9-6496	4.728767123	0	2.1580087	4.9362891	1.689082	1.6424752	1.2353313	0.9449187	4.2396286	8.6890903	0.261823605	low-score
TCGA-XK-AAIR	2.663013699	0	1.1023667	5.9672353	3.0691893	2.5670472	1.553922	0.9109782	4.8400856	9.1382818	0.262792777	low-score
TCGA-KC-A7F3	1.821917808	0	1.5145893	6.2463162	3.3001975	1.3807977	1.3930608	0.9604005	5.3588706	10.8011487	0.263482516	low-score
TCGA-G9-6338	5.556164384	0	1.2859975	2.139494	2.019059	1.1034939	1.4476907	0.9109782	2.4549428	9.8526035	0.271606001	low-score
TCGA-EJ-5496	1.630136986	0	1.2044993	3.9827534	2.2483455	1.0951185	1.6318482	0.9109782	3.9288925	4.5519139	0.287701398	low-score
TCGA-EJ-7314	3.150684932	0	1.3208008	3.353615	2.1733173	1.5487463	1.2165185	0.9109782	5.4201383	5.6718906	0.289239017	low-score
TCGA-EJ-5532	5.008219178	0	1.405344	2.145705	2.0490838	1.0600444	1.7213883	0.9762635	3.1064412	7.9373603	0.291106067	low-score
TCGA-J4-AAU2	2.260273973	0	1.2393468	4.2892147	2.3767021	1.1571785	1.4600817	0.9109782	2.6099726	9.0497132	0.294093554	low-score
TCGA-KK-A8IG	6.863013699	0	1.0807889	2.685937	2.8138675	1.2901092	1.7194178	0.9978828	3.31037	10.7137611	0.29590927	low-score
TCGA-M7-A723	2.090410959	0	1.1946592	4.4862521	2.7224326	3.0723002	2.0807162	0.9265605	4.3453887	7.8957827	0.29727555	low-score
TCGA-G9-6342	4.646575342	0	1.3663837	7.520266	3.1075783	1.1331611	1.7010374	1.0312374	4.3379282	6.6537142	0.299143142	low-score
TCGA-YL-A8SI	3.898630137	1	1.2529396	4.729752	3.3339207	1.4857069	2.1832508	0.9109782	3.1862474	10.9616908	0.301579399	low-score
TCGA-HC-7820	2.046575342	0	1.0423096	2.2159091	3.0009971	1.1792818	1.7354586	0.9109782	4.7881112	8.7376195	0.303728492	low-score
TCGA-KC-A7FA	1.638356164	0	1.395501	6.9679896	2.8897816	1.3729787	1.5603615	0.9911759	3.1028166	9.5632392	0.304417437	low-score
TCGA-G9-6384	2.095890411	0	1.140566	3.0825371	2.4904358	0.9943634	1.6752097	0.9292585	4.8839479	4.4518526	0.306123959	low-score
TCGA-CH-5753	0.084931507	0	1.2923755	5.1938153	2.4639553	1.4168699	1.6525616	0.9109782	3.8504677	5.7265098	0.309670348	low-score
TCGA-VN-A88O	1.317808219	0	1.2719724	5.3323118	2.7826096	1.2456331	1.2662031	0.9246065	2.8995244	11.4810181	0.310447439	low-score
TCGA-EJ-A65B	1.945205479	0	1.4367098	4.1370874	2.8487906	1.0451136	1.4076027	0.9109782	5.339426	8.2705358	0.313376124	low-score
TCGA-HC-A6AP	0.194520548	0	1.5670503	5.5123421	3.4916834	1.943263	1.9157553	0.9109782	4.609893	12.5945348	0.316330513	low-score
TCGA-EJ-A46D	1.715068493	0	1.0880854	7.4681665	4.031535	1.2416655	2.0752108	0.9109782	5.9841912	5.7112083	0.331359086	low-score
TCGA-FC-7708	2.367123288	0	1.149922	7.5880004	3.6928255	1.0334837	1.9953253	0.9109782	5.27841	4.9599512	0.335592911	low-score
TCGA-G9-6362	3.953424658	0	1.2402114	2.3116148	1.352908	1.1568413	1.0360479	0.9263161	2.8461451	5.5428784	0.337515052	low-score
TCGA-FC-7961	1.284931507	0	2.4160487	3.8513721	2.8419695	1.3168717	1.6069353	0.9255127	6.6679644	11.6547311	0.337784513	low-score
TCGA-HC-7210	2.378082192	0	1.0608955	3.2616343	2.5953287	1.3219997	1.5176757	0.9207752	3.9720875	7.5319712	0.338581388	low-score
TCGA-2A-AAYU	1.684931507	0	1.2664833	1.37348	1.8391994	1.1245718	1.8095524	1.0434354	1.9501212	8.1462244	0.34349277	low-score
TCGA-VP-A879	1.994520548	0	0.969247	4.9054915	3.7235925	1.2504502	2.2929327	0.9109782	5.324977	5.8433917	0.343837507	low-score
TCGA-XK-AAK1	2.682191781	0	1.4523971	5.7847768	2.0387092	2.6767635	0.9588544	0.9109782	3.0224082	10.52819	0.365850916	low-score
TCGA-CH-5746	2.002739726	0	1.3642002	6.5706971	3.2895602	1.1946758	1.6740604	0.9109782	5.0228644	7.0192171	0.3684595	low-score
TCGA-CH-5794	2.416438356	0	1.8398044	5.5614587	1.9820252	1.1050093	1.3382031	0.9755869	4.347241	5.1424992	0.373638104	low-score
TCGA-CH-5743	1.164383562	1	1.2435914	8.2675303	3.818935	1.1097969	1.9018653	0.9109782	5.9151309	4.6961742	0.373780482	low-score
TCGA-EJ-5505	2.526027397	0	1.2047048	2.9405975	1.9603762	4.9965779	1.6617743	0.9109782	4.2896833	9.8446868	0.375022948	low-score
TCGA-G9-6364	3.282191781	0	1.3815073	3.3330242	1.5119705	5.2165152	2.2808569	0.9512546	3.5889452	5.6984365	0.39647755	low-score
TCGA-QU-A6IL	0.265753425	0	1.52471	6.3767421	3.1341372	1.1182307	1.245889	0.9109782	3.8303386	11.5859792	0.396744491	low-score
TCGA-G9-6332	3.232876712	1	1.0018054	2.2348816	1.4874423	1.6258866	1.1032058	0.9109782	2.8029912	5.0708852	0.399751836	low-score
TCGA-EJ-7330	0.523287671	0	1.1535797	4.454818	3.2295639	1.071406	1.7534314	0.9210891	4.3591579	8.1152339	0.404075274	low-score
TCGA-CH-5766	0.084931507	0	1.7383087	6.047149	2.7501986	1.0316565	1.9444283	0.9435408	4.222317	5.8350691	0.40514523	low-score
TCGA-CH-5768	2.002739726	0	1.5781337	5.3334524	2.2028041	1.9928968	1.3190843	0.9109782	4.2883509	6.597137	0.42852256	low-score
TCGA-H9-7775	0.506849315	0	1.1805789	3.0875807	2.4681739	1.6750525	1.711995	0.9423536	4.6691367	5.0758276	0.429373217	low-score
TCGA-EJ-5495	4.821917808	0	1.6763227	4.0750176	2.283874	1.1312891	1.7048246	0.9109782	4.5931899	4.7808709	0.440757524	low-score
TCGA-CH-5750	1.084931507	0	2.0911373	7.4664801	2.0752064	1.281358	1.2026801	0.9109782	4.2240071	5.7624706	0.440798122	low-score
TCGA-V1-A8WL	5.336986301	0	1.2119379	4.7666851	3.4395132	1.1936508	1.5352176	1.000875	4.3150002	11.053569	0.442120554	low-score
TCGA-J4-A83L	1.97260274	0	1.0570061	2.7075514	3.3849904	1.2321015	2.0148981	0.9109782	3.9711513	9.9959945	0.443739307	low-score
TCGA-EJ-7318	1.04109589	1	1.3850693	4.6466085	2.5980979	1.3226506	1.5188624	0.9213792	4.2672883	6.4841148	0.444333029	low-score
TCGA-EJ-7125	7.808219178	0	1.7084695	1.3820789	1.6398979	1.0560875	1.5933873	0.9109782	1.4776927	10.3236337	0.452216448	low-score
TCGA-G9-7521	2.580821918	0	1.6121201	2.2485596	1.6853263	1.1457303	1.3949053	0.919717	3.3973696	6.2449473	0.461728078	low-score
TCGA-KK-A7B0	1.660273973	1	1.5520382	6.6228048	3.2425537	1.2180302	1.3597604	0.9109782	5.0259076	8.6425898	0.478988314	low-score
TCGA-EJ-AB27	0.397260274	0	1.3430818	6.8831103	3.5581749	1.1552626	1.7690193	0.9255533	3.8834525	9.2152616	0.478988969	low-score
TCGA-HC-8264	0.131506849	0	1.3992611	1.2996377	2.2927702	1.5317847	1.7443385	0.9109782	4.3601474	6.9539549	0.490985405	low-score
TCGA-EJ-7312	3.010958904	0	1.2234405	3.9496845	2.2960859	2.5445898	1.1476223	0.9109782	3.6070134	9.3951889	0.497079319	low-score
TCGA-KK-A6E5	5.679452055	0	1.1696902	4.0785387	3.1374253	1.2200649	1.2432916	0.9109782	4.0281099	10.8227762	0.508284186	low-score
TCGA-KK-A7AY	3.079452055	1	1.2927348	5.3053587	2.8137463	1.5902366	0.9893729	0.9109782	4.5041751	8.8337207	0.525262681	low-score
TCGA-EJ-7328	2.306849315	0	1.2054032	7.4828702	3.5957987	1.248537	1.7150382	0.9109782	5.3755475	4.7757075	0.530094235	low-score
TCGA-EJ-5507	3.991780822	0	1.8980527	4.3640333	2.3142341	1.0322497	1.7810707	0.9545935	4.1024354	5.8313721	0.530150741	low-score
TCGA-EJ-7325	2.931506849	0	1.4262752	4.8120082	3.1601264	1.0567598	1.0307832	0.9109782	5.6865403	9.0557413	0.531388605	low-score
TCGA-EJ-5506	3.783561644	0	1.0516818	2.7030705	3.0336545	1.1033518	1.5781345	0.9109782	6.3389148	3.8034461	0.54635697	low-score
TCGA-ZG-A9M4	1.498630137	0	1.2059891	2.8933036	2.5699983	1.062949	2.1322756	1.1705035	3.6685711	4.2326583	0.553261785	low-score
TCGA-V1-A9Z8	2.265753425	0	1.9456567	6.5128027	3.2548242	1.02143	1.7048193	0.9109782	4.8201812	8.5737275	0.59545328	low-score
TCGA-H9-A6BX	2.578082192	0	1.0907729	6.2453075	4.6024107	1.155618	3.1256474	0.9400276	4.4519266	6.2001372	0.597512945	low-score
TCGA-KK-A6E8	4.849315068	0	1.3889105	1.7293381	1.5010126	1.3235855	1.0824567	0.9629094	2.5280422	6.6824072	0.609986734	low-score
TCGA-CH-5788	2.249315068	0	2.3250677	3.0268019	1.4414228	2.0175068	1.0162239	1.1625891	5.3451727	7.4481953	0.612292754	low-score
TCGA-FC-A5OB	1.863013699	0	1.7919777	1.5122503	1.0357969	1.104732	0.9321478	0.92506	1.9599799	7.6876446	0.613687527	low-score
TCGA-QU-A6IM	3.416438356	0	1.4036745	5.7868662	3.9253855	1.0395053	1.7055408	0.9606343	4.2769343	11.7877497	0.614039449	low-score
TCGA-EJ-5522	5.695890411	0	1.6408528	5.4298277	2.7208359	1.0851473	1.6091726	0.9623469	4.5218989	5.1669799	0.620315764	low-score
TCGA-EJ-5530	5.019178082	0	1.3092349	3.3688155	2.3288942	1.2802758	1.5273466	0.9703815	3.7098657	5.1142896	0.622264287	low-score
TCGA-J4-A67R	2.493150685	0	1.0351298	8.3575548	4.4450544	1.1215136	1.9630904	0.9109782	5.4214638	6.1437956	0.626025165	low-score
TCGA-HC-7736	3.021917808	0	1.6809466	3.8116067	2.9184606	1.1016455	1.4736998	0.9356498	5.9519801	6.5377148	0.626820371	low-score
TCGA-KK-A6E6	9.443835616	0	1.4385447	5.3204844	2.4990781	1.6544371	1.5686563	0.9109782	3.9850542	4.6048842	0.627048009	low-score
TCGA-EJ-8468	6.430136986	0	1.0883678	4.3240032	3.1841445	1.9262401	1.5482138	0.9797367	4.1453147	8.908321	0.6300333	low-score
TCGA-2A-A8VV	1.838356164	0	1.3627903	2.2479954	2.297655	1.154623	1.9712273	0.9109782	3.2325561	4.6377345	0.631729844	low-score
TCGA-V1-A9O9	7.863013699	0	1.7539354	8.2174162	3.0550146	1.1140105	1.4549807	1.002494	4.283115	6.3052556	0.639028885	low-score
TCGA-HC-8216	1.868493151	0	1.9928723	5.561821	2.6079614	1.4810395	1.3301482	1.139514	5.0477524	8.0773056	0.642132282	low-score
TCGA-HI-7168	6.863013699	1	2.0201778	3.7946736	2.5171608	1.0867356	1.841644	1.1060905	4.4733615	7.1757125	0.647163095	low-score
TCGA-EJ-A46H	1.983561644	0	1.0035926	8.6881754	4.7054418	1.1615784	2.5104429	0.9576423	5.6138086	3.9906806	0.651619048	low-score
TCGA-XK-AAJ3	3.457534247	0	1.5527001	2.2339971	2.6755422	1.1798252	0.9637198	0.9547132	6.2499286	7.9377239	0.659534365	low-score
TCGA-EJ-7321	2.257534247	0	1.4607168	3.3133523	2.0523025	1.0836832	1.2318674	0.9109782	3.9429111	4.4428077	0.660410044	low-score
TCGA-EJ-5501	3.739726027	0	1.7594965	5.2098703	3.0959698	0.9969152	1.5767579	0.9764549	4.8066163	7.9906077	0.664954946	low-score
TCGA-G9-6339	4.476712329	1	1.172145	6.631652	3.3199989	1.6132496	1.2124341	0.9267792	4.5648807	7.5609893	0.665503392	low-score
TCGA-J4-A83K	0.898630137	0	1.0992086	4.1073224	3.3774939	1.1289183	2.1408342	0.9109782	4.0824123	5.3844085	0.66833196	low-score
TCGA-J9-A52C	0.487671233	0	1.0632706	6.2656005	4.3482754	1.0423238	1.9722757	0.9109782	5.101662	8.1833558	0.672603274	low-score
TCGA-G9-7509	4.410958904	0	1.1686687	1.8617096	3.1611273	1.2849833	2.0775889	0.9109782	4.2059302	7.3218629	0.677318058	low-score
TCGA-HC-A6AN	0.134246575	0	1.4174247	3.329625	2.4505419	1.1133545	1.2556029	0.9109782	3.1469226	8.357865	0.683764458	low-score
TCGA-VP-A87J	4.860273973	0	1.4078248	1.9736463	1.7404231	1.1337413	1.0757441	1.0251823	2.7850053	6.8279127	0.689546108	low-score
TCGA-V1-A9OX	3.106849315	0	1.5413164	7.0542907	3.7764474	1.7589584	1.5575217	1.0934164	4.9550759	10.64548	0.689713085	low-score
TCGA-CH-5741	1.082191781	0	1.2325684	2.6313451	1.5352194	1.9772466	1.1193899	0.9109782	3.0204404	3.9943545	0.694201902	low-score
TCGA-EJ-A7NG	1.183561644	0	1.0708209	8.2281111	4.4645512	2.587571	2.3065128	0.9109782	5.9284961	6.0657706	0.694995681	low-score
TCGA-V1-A9OF	3.243835616	0	1.5916672	4.7093065	2.2703913	4.2678368	1.1501636	1.0817976	3.991596	12.0143464	0.702110253	low-score
TCGA-KC-A4BN	4.97260274	0	1.2467871	6.1797703	3.284746	1.1425275	1.1979847	0.9109782	4.3044702	7.5686571	0.710896494	low-score
TCGA-YL-A8SR	0.747945205	0	1.1357537	1.8970947	2.1066276	1.6389462	1.4080284	0.9392443	2.1030672	7.896452	0.711596222	low-score
TCGA-CH-5790	2.668493151	0	1.1321811	4.9787139	2.5761962	1.0497736	1.1372199	0.9109782	3.9971061	3.8906172	0.713167308	low-score
TCGA-V1-A8MU	5.139726027	0	1.5463997	5.442383	3.8093763	1.5382191	2.1062983	0.9703963	4.5476395	9.6659439	0.716191069	low-score
TCGA-HC-7748	2.169863014	0	1.1880623	3.2684359	2.7038276	1.0470986	1.5402617	0.935514	4.2707422	4.4778016	0.719780512	low-score
TCGA-HC-7230	2.742465753	0	1.4097668	2.7780557	1.7736529	1.0207711	1.2703768	0.9210916	2.5080769	4.8185539	0.720505421	low-score
TCGA-J4-A83M	1.42739726	1	1.0104523	4.7305746	3.5826632	1.056855	1.4148855	0.9488019	4.5560533	8.0061356	0.723318722	low-score
TCGA-XK-AAIV	3.104109589	0	2.4336478	4.6828997	2.7979473	1.171819	2.303922	1.1520114	4.702198	7.4751625	0.725295052	low-score
TCGA-J4-A67L	2.109589041	0	1.5114696	5.9383412	3.4963528	1.0373376	1.4246115	0.9109782	4.3954794	9.3516998	0.728915045	low-score
TCGA-EJ-A46I	1.830136986	0	1.2733837	6.2328574	4.4537676	1.1383895	2.1402052	0.9109782	5.5415807	8.2123488	0.733099223	low-score
TCGA-EJ-7782	3.197260274	0	1.7635411	4.3122856	2.3460379	1.1042578	1.1850205	0.9311389	3.4059833	8.1653818	0.734431166	low-score
TCGA-HC-7212	2.383561644	0	1.494221	1.97562	1.4059428	1.0334687	1.181082	0.9416482	2.6368652	3.8583731	0.73655078	low-score
TCGA-V1-A8MF	3.969863014	0	1.4680562	5.0924282	3.1975409	1.1548743	1.3459646	1.0284852	3.7450917	10.1600293	0.737919218	low-score
TCGA-KK-A7AW	2.887671233	0	1.312778	6.8154543	2.4970647	3.2971304	1.1137076	0.9109782	2.4676796	9.7878345	0.743247342	low-score
TCGA-V1-A8MK	1.391780822	0	1.113657	3.9440576	4.0800306	1.2035649	2.3296278	0.9109782	4.1430564	9.0542734	0.744636376	low-score
TCGA-QU-A6IP	7.178082192	0	1.2617588	5.9010475	3.4794267	1.0925693	1.6199757	0.9109782	4.3197487	6.6021474	0.750782427	low-score
TCGA-EJ-5519	5.375342466	0	1.6978231	3.1034077	1.960357	1.1111317	1.2905303	0.9449788	3.4857512	5.5466322	0.752326255	low-score
TCGA-HC-8265	1.323287671	0	1.1783357	5.2759524	2.959596	1.9386583	1.2212386	0.9948232	3.8110909	8.0535139	0.76657065	low-score
TCGA-HC-A8D0	2.123287671	0	1.2477938	7.0738022	3.6933065	1.0412995	1.8017622	0.9109782	5.115081	3.7670328	0.76670246	low-score
TCGA-CH-5772	1.331506849	0	1.5830604	2.6008805	1.6188711	2.353282	1.253491	0.9109782	2.5089591	7.3551551	0.76982297	low-score
TCGA-V1-A9OH	6.583561644	0	1.6937924	3.1761341	2.5735236	1.4584704	1.6997919	0.9109782	4.5808068	5.7719523	0.774957064	low-score
TCGA-EJ-7783	2.156164384	0	1.4195769	6.8805953	3.6549463	1.0229469	1.9409131	0.9205233	4.8910463	4.4328352	0.779996685	low-score
TCGA-YL-A9WX	4.126027397	1	1.1974077	7.0340263	3.9690102	1.2609988	1.6018538	0.9205451	6.1031525	4.8768593	0.781934298	low-score
TCGA-V1-A8WW	2.953424658	0	2.0825996	2.3905403	2.286386	1.0339318	1.1759647	1.0047696	6.1865872	6.0300122	0.798503639	low-score
TCGA-VN-A88Q	3.742465753	0	1.0625858	7.1285215	3.2101659	1.1230184	1.2655215	0.9109782	3.6411315	4.8043492	0.799345023	low-score
TCGA-VP-A87D	3.271232877	1	1.4345951	4.0652908	2.6793598	1.4162977	1.8399276	0.9715245	3.2571799	5.4551693	0.807691584	low-score
TCGA-CH-5740	0.084931507	0	1.5409678	5.7720637	2.1819275	2.0695352	1.1953293	0.9302647	3.8451088	4.0332392	0.809003091	low-score
TCGA-EJ-7327	2.528767123	0	1.5569827	2.8889092	2.4868254	1.078271	1.3988631	0.9207273	4.9988571	4.2146787	0.822603737	low-score
TCGA-EJ-5524	0.726027397	1	1.5953301	3.1082192	2.3158009	1.142539	1.6856699	0.923034	3.6550813	4.0244158	0.850638231	low-score
TCGA-KK-A59Z	7.2	0	1.4428159	5.5339394	2.8570692	1.7328104	1.4482068	0.9109782	3.7886351	6.0541891	0.86330622	low-score
TCGA-J9-A52B	0.156164384	1	1.9473894	5.4663079	3.1060627	1.0399627	1.9143166	0.944487	4.3203237	6.3297333	0.866652363	low-score
TCGA-EJ-A8FS	0.591780822	1	1.3941643	4.1286651	2.9300233	1.1361083	1.0485071	0.9240211	3.0586222	10.4213503	0.870317271	low-score
TCGA-XK-AAJT	3.928767123	0	1.3102985	4.2960243	4.0279476	1.519418	2.192077	0.9109782	5.0453511	7.9525679	0.872907413	low-score
TCGA-CH-5744	0.164383562	0	1.2177738	3.4201904	2.7276111	1.4955487	1.1364954	0.9440969	3.4997995	7.8839486	0.885903075	high-score
TCGA-V1-A8ML	1.22739726	0	1.3758218	3.7403069	2.6626958	2.4355985	1.5104069	0.9109782	3.1429368	8.5244812	0.888570868	high-score
TCGA-J4-A83J	1.906849315	0	1.7783534	6.9797763	3.3532838	1.1056641	1.0493792	0.9363917	4.9396974	8.541754	0.890483861	high-score
TCGA-CH-5765	1.917808219	0	1.4183847	4.1551621	2.6870649	1.0300393	1.5183879	0.9322587	3.7532472	4.3477747	0.898661518	high-score
TCGA-KK-A8I7	2.980821918	1	1.5087485	6.3033999	3.620396	1.169606	1.5231684	0.9109782	4.7867031	7.1320634	0.904279227	high-score
TCGA-EJ-5499	3.876712329	0	2.6572789	5.9349908	2.0753041	1.0258097	1.4821065	0.9219781	4.6463093	4.3252822	0.905412425	high-score
TCGA-VP-A876	9.131506849	0	1.9997697	1.3204328	1.5600196	1.2235576	1.5745966	0.9283124	2.4834419	6.0722149	0.909746113	high-score
TCGA-HC-7821	2.619178082	0	1.6285359	1.1091221	1.949876	1.2941824	1.1417759	0.9441096	4.3720102	5.3016425	0.916940953	high-score
TCGA-EJ-A6RA	0.967123288	1	1.3836047	4.9818578	4.1238566	1.2442865	1.6160261	0.9109782	5.5191585	9.4505784	0.928723047	high-score
TCGA-KK-A8IJ	0.84109589	1	1.2405952	2.0472343	2.8508933	1.1783472	1.3239447	0.9109782	3.0222337	9.4176225	0.929067154	high-score
TCGA-ZG-A9LY	1.01369863	0	1.4468821	4.6845085	3.4408743	1.1525616	1.4905947	0.9503661	4.725076	7.5166887	0.930668458	high-score
TCGA-HC-8266	1.295890411	0	1.7477316	6.9346958	3.7386648	1.6571191	1.7434938	0.9109782	4.9216919	7.9471171	0.944339627	high-score
TCGA-V1-A9ZG	4.156164384	0	1.401776	6.7651696	3.19796	1.0667629	1.3372097	0.9338218	4.2728882	4.3648312	0.945642955	high-score
TCGA-KC-A7FD	0.739726027	0	1.3677762	3.2711653	2.5843858	1.2312886	0.9688148	0.9226582	2.8713131	9.0832039	0.948851537	high-score
TCGA-V1-A9Z9	1.479452055	0	1.7171535	5.3788002	3.2342706	2.2342583	1.5729799	0.9457922	4.3494316	9.2820052	0.950029836	high-score
TCGA-VP-A87H	1.816438356	0	2.166177	6.6369297	3.50327	1.456462	1.2971478	0.9391305	6.7835226	7.5773814	0.960153969	high-score
TCGA-J4-A6G1	2.106849315	0	2.0635722	8.1302263	3.5170827	1.0533241	1.8554258	0.9678707	5.3219148	4.363616	0.962246129	high-score
TCGA-Y6-A9XI	1.44109589	0	1.2891351	3.9675234	2.6932803	1.3421118	1.0364877	1.0007481	3.8957305	6.3099337	0.966795559	high-score
TCGA-QU-A6IO	10.18082192	0	1.0901113	5.8272044	4.2812406	1.6174164	1.3766321	0.9215	4.5195332	11.3816411	0.968799706	high-score
TCGA-VN-A88K	2.126027397	0	1.5510491	1.1375343	1.9584873	1.2748248	1.2150399	0.9109782	4.7622668	3.0114998	0.969245743	high-score
TCGA-YL-A8SK	3.857534247	0	1.2152363	7.1793182	4.5663568	1.5595445	2.1659483	0.9389234	5.8540571	5.5031793	0.969501032	high-score
TCGA-XK-AAJP	3.449315068	0	2.3267118	3.1935201	2.1227438	4.206584	1.0156077	0.9324091	5.6987592	11.9673741	0.972533914	high-score
TCGA-EJ-A65M	0.630136986	0	2.1214441	5.8419933	2.8723591	3.8380318	1.4905965	0.9109782	4.9397014	10.9541186	0.973470203	high-score
TCGA-HC-8256	2.356164384	0	1.4531449	2.4984866	2.6752941	1.1670348	1.2169097	0.9357349	2.7158104	9.8815249	0.973589558	high-score
TCGA-FC-A66V	1.435616438	0	0.9817368	5.3125422	4.3406612	1.2582379	1.848098	0.9109782	5.9769705	5.3348394	0.97496157	high-score
TCGA-M7-A71Y	1.350684932	0	1.0468343	4.671781	4.1148596	1.1657014	1.8004033	0.9109782	6.126786	4.6186077	0.982012199	high-score
TCGA-QU-A6IN	11.68219178	0	1.1279956	4.8814483	3.1538105	1.0637138	1.1928635	1.041842	3.1006745	7.5832721	0.988624386	high-score
TCGA-ZG-A9LZ	1.895890411	0	1.6037099	3.2356471	2.5661472	1.0433213	1.1236649	0.945958	4.4732139	5.7479147	0.991245348	high-score
TCGA-V1-A9OA	1.742465753	0	1.374699	4.9658918	3.6475823	1.835856	1.7933806	0.9109782	6.9191131	2.6102633	1.006918845	high-score
TCGA-HC-8257	1.989041096	0	1.3246546	5.2923185	2.8955861	1.2435518	1.1073463	0.9109782	3.1605613	6.6486994	1.014908056	high-score
TCGA-KC-A4BR	2.8	1	1.0676449	2.4840891	3.8785463	1.1510128	2.1169731	0.9109782	4.4207024	7.0459973	1.022532586	high-score
TCGA-EJ-A46B	1.8	0	1.0942484	3.5247635	4.154631	2.0346739	2.2437377	0.9459422	4.6669795	8.5758365	1.027903773	high-score
TCGA-J9-A8CM	0.942465753	1	2.0227178	2.9582308	2.7909088	1.0575506	1.7141713	0.9109782	4.8722432	6.0119446	1.03166192	high-score
TCGA-ZG-A9N3	0.956164384	0	4.153192	3.8978955	1.476214	0.9818613	2.6975053	0.9109782	4.8431213	4.0913978	1.033197604	high-score
TCGA-VN-A88N	2.098630137	0	1.5276067	3.817979	3.0767704	1.3987641	1.1516761	1.0675927	3.6691579	10.3673153	1.034662603	high-score
TCGA-J4-AATZ	0.216438356	1	1.4732	4.3421456	2.8853125	1.216749	1.0946325	0.9784521	4.0238004	6.9300833	1.039057365	high-score
TCGA-J4-A67K	2.750684932	0	1.2466788	6.1970115	3.5153212	1.1233703	1.1918183	0.9109782	4.596882	5.6477765	1.039776107	high-score
TCGA-HC-7745	1.975342466	0	1.1935847	6.6893307	4.0792619	1.0991328	1.6766647	0.9771689	5.5061201	4.2730657	1.05179146	high-score
TCGA-EJ-7784	2.139726027	0	1.5760412	3.1223314	2.4867425	1.4566473	1.2546932	0.9109782	3.8701297	5.725146	1.062939224	high-score
TCGA-EJ-A8FO	0.77260274	0	1.2231234	2.3968725	3.7600027	1.097104	2.0595115	0.9465735	4.797211	6.4446619	1.069471592	high-score
TCGA-EJ-A46G	1.830136986	0	1.8458147	2.1583579	2.4550864	2.0098147	1.2799231	0.9109782	4.3619077	8.3309031	1.073165924	high-score
TCGA-HC-8262	1.860273973	0	1.3057146	4.6056337	3.3010054	1.0929232	1.478402	0.9109782	4.5756051	4.4913322	1.076504849	high-score
TCGA-YL-A8SA	1.402739726	0	1.3456083	6.0303796	2.2894636	3.3828336	1.0189217	0.9272991	3.4786596	5.094621	1.079507181	high-score
TCGA-KK-A8IF	1.775342466	1	2.0009007	3.8524336	2.9217542	1.4392341	1.0182194	0.9109782	4.6396303	10.3593688	1.080113722	high-score
TCGA-YL-A9WJ	4.043835616	1	1.2926959	4.556893	3.6556954	1.1743925	1.2937812	0.9109782	4.3599716	8.555703	1.086359144	high-score
TCGA-XK-AAJR	0.35890411	1	1.7149696	2.5439213	2.8731767	1.2933379	1.3725979	0.9200267	3.9773472	8.6816361	1.09535967	high-score
TCGA-EJ-7788	2.353424658	0	2.0453391	2.5200501	2.4134505	1.0393201	1.6150395	0.9517575	4.4550942	4.8476115	1.097091333	high-score
TCGA-EJ-A8FP	0.320547945	1	1.0278633	5.1847716	4.7484253	1.334745	2.2137885	0.9409073	4.9401312	7.9507622	1.101236425	high-score
TCGA-HC-A6HX	0.104109589	0	1.2117632	6.2663517	4.4781615	1.5124257	1.8708793	0.9817962	5.7337765	6.6167134	1.104713058	high-score
TCGA-KK-A59Y	5.391780822	0	1.6438451	5.3731002	2.3509848	1.1276582	1.1539116	0.99596	2.9284997	4.1483525	1.105581007	high-score
TCGA-J4-A6M7	1.402739726	0	1.2547592	1.9714527	2.5924352	1.125661	1.929512	0.9109782	2.2834571	4.2074462	1.107373484	high-score
TCGA-G9-6379	4.871232877	0	1.2426767	9.7664214	4.8641569	1.4748644	1.5782592	0.9897703	5.4444871	7.4907211	1.109400603	high-score
TCGA-HI-7171	3.64109589	1	1.6531698	1.5508647	1.791809	1.3265417	1.4289285	0.9109782	2.4149823	4.3570316	1.120343569	high-score
TCGA-EJ-8470	3.175342466	0	1.54765	6.857188	3.4731781	1.2174266	1.1186433	0.991288	4.3379886	7.1583191	1.12140273	high-score
TCGA-HC-7213	0.465753425	1	2.3173774	4.2793974	2.476126	1.2262716	1.1644908	1.1327815	5.8713967	5.2075509	1.122738173	high-score
TCGA-EJ-A8FU	0.378082192	0	1.1499617	4.7485346	4.4466872	1.1164096	2.2828998	0.9109782	4.792272	6.2380564	1.132180583	high-score
TCGA-EJ-A7NJ	0.539726027	0	1.0102138	3.5042813	4.0524947	1.3689819	1.5593074	0.9109782	6.6546278	4.5824217	1.137698046	high-score
TCGA-YL-A8HL	4.287671233	0	1.5249363	3.4054727	2.5548232	0.9701422	1.0863593	1.0999238	4.0199799	5.0181319	1.137933968	high-score
TCGA-KK-A8IL	1.720547945	0	1.6215298	6.6706882	3.7574473	1.4099025	1.2112797	0.9537627	4.6669122	8.8676316	1.139611994	high-score
TCGA-KK-A8IC	2.904109589	1	1.6726195	4.4482051	3.6339776	1.0341252	1.6277427	0.9234472	6.3032262	4.5185891	1.140939666	high-score
TCGA-EJ-5526	1.471232877	1	1.6757169	3.9473481	2.9664919	1.1176187	1.5352845	0.9216733	5.2406892	3.1537154	1.142122367	high-score
TCGA-V1-A9OY	2.923287671	0	1.3309185	4.9833728	3.7076671	1.2238168	1.6320061	0.9109782	4.7057446	5.6694593	1.145752686	high-score
TCGA-KK-A7AV	2.252054795	0	1.2944508	7.1215444	3.9418242	2.61515	1.3239686	0.9109782	5.0005488	8.363684	1.15080847	high-score
TCGA-XQ-A8TB	2.109589041	0	1.4139215	2.8969578	3.0348137	1.1407722	1.5415673	0.9109782	4.7216838	4.116853	1.15266196	high-score
TCGA-EJ-8474	2.098630137	0	1.7554975	3.3971709	2.9551115	1.0828442	1.6521062	1.0861546	3.6376009	7.1428489	1.157635857	high-score
TCGA-KK-A6DY	11.76712329	0	1.4024338	5.464219	3.5792657	1.4408618	1.3720687	0.9611923	5.4098927	5.0558432	1.16151444	high-score
TCGA-ZG-A9LM	1.035616438	0	1.8144865	5.5254405	2.7792251	1.6573558	1.1717247	0.9957075	4.6955061	4.9720897	1.169166744	high-score
TCGA-VP-A87B	6.775342466	1	1.7486924	2.4007684	2.6994639	1.3437027	0.9874918	0.9568333	3.8435016	9.6608791	1.179111365	high-score
TCGA-YL-A8S9	2.756164384	1	1.8222727	1.7550652	1.8364001	1.1485903	0.9112549	0.9109782	2.1795975	7.9677206	1.182969569	high-score
TCGA-KK-A8I4	3.183561644	1	1.4376887	5.4979208	3.6524466	1.5434182	1.6231474	0.9109782	4.8982134	5.3155714	1.183579588	high-score
TCGA-TP-A8TV	1.671232877	0	1.9763023	2.9352445	2.5498815	1.1542996	1.0550505	0.9109782	2.6531329	10.8986266	1.191902606	high-score
TCGA-HC-8261	1.495890411	0	1.791139	5.839682	2.8479258	4.1143755	1.3761744	0.9109782	3.688389	10.3296378	1.193939397	high-score
TCGA-V1-A8X3	0.553424658	0	1.3721981	2.3153724	2.7710122	2.3455931	1.8265785	0.9109782	3.5481109	5.4768705	1.197161075	high-score
TCGA-VP-A878	0.268493151	1	1.4598931	5.6064654	3.5480282	3.7737377	1.4925635	0.9246264	4.848178	9.7413527	1.200749691	high-score
TCGA-EJ-A7NN	0.539726027	1	2.2017957	6.4708056	2.960805	1.6651233	1.3358966	1.2067596	4.4592031	7.5905471	1.203420287	high-score
TCGA-EJ-A65F	0.205479452	1	1.3638036	1.7583068	2.600473	1.4970716	1.2027233	0.9249605	4.129329	5.3601638	1.206235591	high-score
TCGA-HC-A9TE	0.591780822	1	1.305538	7.5768245	3.9721987	1.0148178	1.2185892	1.049171	4.5699089	6.1899703	1.21215629	high-score
TCGA-KC-A7F6	0.720547945	0	1.6030952	5.1409909	3.7748864	1.1066436	1.6197535	0.9109782	5.3302305	5.6592262	1.221063884	high-score
TCGA-ZG-A9KY	0.356164384	0	2.2042741	1.4277371	1.639942	1.5775653	0.9764071	0.9305127	2.6336166	8.7691698	1.221701006	high-score
TCGA-FC-A6HD	2.161643836	0	1.9023316	4.3952974	2.6514722	1.2567767	1.0404712	0.9109782	2.6804394	9.3050937	1.225245836	high-score
TCGA-EJ-5514	5.010958904	0	2.3691592	3.9555631	2.3212343	1.0538171	1.6811521	1.0420898	2.9785683	6.3833672	1.225598392	high-score
TCGA-HC-7078	5.438356164	0	1.4942601	5.7321864	3.4279696	2.239181	1.0923798	0.9348953	4.4549084	8.6731977	1.227461109	high-score
TCGA-M7-A720	1.052054795	0	1.1483001	4.0412079	4.0276649	3.8433868	2.1832944	0.9109782	6.563753	5.5430787	1.230839801	high-score
TCGA-XJ-A83F	3.087671233	0	1.6368693	5.6076369	2.8980169	1.3738078	1.2237979	0.9452033	2.928272	6.5321465	1.239840364	high-score
TCGA-YL-A8HJ	4.41369863	0	1.5589166	3.2333763	3.6698185	1.0925778	2.4460496	0.9109782	4.6892459	3.4445425	1.243853609	high-score
TCGA-VP-A87C	4.630136986	0	1.7485006	5.3940526	3.3347363	1.1737531	1.5369518	0.9384147	5.0133886	4.2012588	1.249349299	high-score
TCGA-HC-A6AQ	0.290410959	0	1.0847259	5.1558325	4.1707662	1.2246515	1.434872	0.9231914	3.8858975	9.008958	1.251166275	high-score
TCGA-G9-A9S7	1.994520548	0	1.5234524	5.2166416	3.1866783	1.057059	1.053219	0.9735708	4.4167695	5.5579436	1.252247724	high-score
TCGA-G9-6333	6.753424658	0	1.1756356	2.5036785	3.3680642	3.1593621	1.6043749	0.9109782	4.0533017	9.4976404	1.260328092	high-score
TCGA-V1-A8WN	2.531506849	0	1.2685919	2.2813939	3.487785	1.0989426	2.1293489	0.9109782	3.9718205	4.4095795	1.260634652	high-score
TCGA-J4-8198	1.682191781	0	1.2583625	3.2182194	3.0532025	1.7110276	1.5950085	0.9305038	3.933573	4.3347551	1.263699821	high-score
TCGA-MG-AAMC	0.473972603	0	1.3938184	3.6783358	2.5368228	1.5137146	1.0699128	0.945451	2.5349515	6.3129511	1.267206795	high-score
TCGA-YL-A8HK	3.769863014	1	1.7359637	5.4877569	3.3895338	1.0986703	1.7004521	1.079272	5.0054017	3.5611286	1.270453494	high-score
TCGA-G9-6354	5.660273973	0	1.1489971	2.6912928	3.217999	1.1850099	1.3285497	0.9410421	3.1503287	7.327199	1.280016705	high-score
TCGA-2A-A8W3	0.542465753	1	1.6596506	3.2208721	2.9101824	1.1988046	1.3108011	0.9109782	5.1345713	3.8377248	1.282296747	high-score
TCGA-EJ-A65J	1.235616438	0	1.3404322	1.8875345	1.787007	7.4443536	1.1314188	0.9455485	3.5744975	11.8927374	1.290042146	high-score
TCGA-KK-A6E4	9.594520548	0	1.362831	2.5248004	2.7542686	1.2743159	1.3805242	0.9109782	2.2996078	7.0215141	1.294952683	high-score
TCGA-TK-A8OK	0.073972603	0	1.4610117	3.3266086	3.422029	1.130559	1.9343787	0.96281	3.9395734	4.9335527	1.301185575	high-score
TCGA-G9-A9S0	1.15890411	1	2.3119262	4.5180953	2.7360666	1.0129164	1.0172815	0.9751497	3.8994822	9.1355847	1.301626531	high-score
TCGA-YL-A9WI	4.446575342	0	2.9390436	3.2209387	2.3058007	1.7743235	1.0360219	0.9564643	5.7643823	9.3152013	1.303754233	high-score
TCGA-EJ-A7NM	0.350684932	0	1.5861578	3.7880155	3.539884	1.690839	1.2034835	0.9109782	5.4133608	7.8577181	1.32205295	high-score
TCGA-KK-A8ID	5.77260274	0	2.5830377	2.6628918	1.7985339	1.513427	0.9891308	0.9345156	2.354036	10.3808333	1.327823671	high-score
TCGA-2A-A8VL	1.701369863	0	0.9986058	1.9826632	3.4389742	2.3270215	1.698766	0.9109782	4.2994509	6.0981037	1.334949402	high-score
TCGA-XJ-A83G	4.002739726	0	1.5400058	5.7142301	2.6206087	6.3199501	1.145314	1.5954346	4.4545456	11.8043916	1.341904954	high-score
TCGA-KK-A8I6	1.830136986	0	1.5296672	5.7758802	3.4640596	1.4697228	1.4041685	1.0310127	4.3768787	5.1926551	1.348856579	high-score
TCGA-VN-A88L	2.043835616	0	1.2473353	4.6384018	2.7446019	3.8420343	1.6954045	0.9398394	3.2884155	4.4373926	1.367445811	high-score
TCGA-HC-7819	1.487671233	0	1.3258913	2.0305293	2.4149105	1.100581	1.1568717	0.9572177	2.8443685	4.0858502	1.375668717	high-score
TCGA-XJ-A83H	3.506849315	0	1.5646953	5.2973398	3.9934842	1.2257281	1.2711013	0.966682	4.4816711	9.4392865	1.375947681	high-score
TCGA-KK-A8IM	5.246575342	0	1.3199369	5.1900584	3.9642354	1.117503	1.4243836	0.9248543	5.4381059	4.5842385	1.377139364	high-score
TCGA-ZG-A9L1	3.567123288	0	1.6686312	0.9425038	1.8926757	1.3991897	1.5663999	0.9109782	1.1923292	5.4536681	1.382301825	high-score
TCGA-ZG-A8QW	0.257534247	0	2.528209	4.787557	3.8999666	4.1267949	3.0171769	0.9501788	5.0984997	10.5712066	1.391504636	high-score
TCGA-SU-A7E7	1.509589041	0	1.3005902	7.9945105	4.4305336	1.2245136	1.2883167	0.9109782	4.6134333	6.9160855	1.391910277	high-score
TCGA-XK-AAJU	4.317808219	0	1.1223963	6.7802617	4.8345348	3.1644407	1.888372	0.9109782	5.86573	8.07137	1.398709052	high-score
TCGA-V1-A8WS	1.298630137	0	1.2329261	2.204695	2.7778973	1.2267671	1.392074	0.9109782	3.1791356	3.7332183	1.408284305	high-score
TCGA-V1-A9ZR	3.728767123	0	1.0513046	3.7932474	3.9058627	1.3704084	1.6925292	0.9823882	4.109645	5.6766046	1.408700006	high-score
TCGA-J4-A67T	0.501369863	0	1.0137827	3.81887	3.9936267	1.2870656	1.3470115	0.9109782	3.9655191	7.8568395	1.409257959	high-score
TCGA-ZG-A9MC	1.246575342	0	1.225964	5.0981399	4.2506781	1.0576816	1.5213646	0.9276487	5.1982064	5.6923862	1.409407509	high-score
TCGA-XJ-A9DQ	0.249315068	0	1.1959699	5.44063	4.6741171	1.3082551	2.0693434	0.9235222	5.0231318	5.9341155	1.413910314	high-score
TCGA-HC-7080	2.449315068	1	1.4244748	1.6743371	2.0973113	4.4540103	0.9691626	0.9280948	2.4534586	10.9280022	1.421160702	high-score
TCGA-J4-A83N	1.18630137	1	1.2766652	3.562662	3.3551819	1.1957197	1.215022	0.9109782	3.4775593	6.7133612	1.424280805	high-score
TCGA-VP-A875	6.326027397	0	1.2833405	1.5568183	3.0610338	1.1400597	1.6070366	0.9224355	3.3292721	5.0830702	1.428701655	high-score
TCGA-V1-A9O7	2.243835616	1	1.844982	5.0063092	3.9509923	1.4852844	1.9742473	0.9303143	4.344455	7.6747015	1.433296105	high-score
TCGA-ZG-A9L2	0.493150685	1	1.9874731	1.0656658	2.0743973	1.4537198	1.7115413	0.9234615	1.7312176	6.5048327	1.436133135	high-score
TCGA-KK-A8I8	2.649315068	0	1.5610762	2.7298637	2.8379956	1.1004571	1.2757559	0.9109782	3.6559587	4.857766	1.439119342	high-score
TCGA-HC-A76X	0.410958904	0	1.439299	1.4532074	2.3098923	1.3534302	1.3597398	0.9289351	2.5204008	4.1432675	1.443849345	high-score
TCGA-HC-A631	0.147945205	0	2.3029007	1.8008665	2.1709724	1.0274042	1.0023046	0.9527993	4.0957701	6.6401171	1.443883677	high-score
TCGA-HC-A6AS	0.120547945	0	1.4486155	5.0062274	4.0894454	1.1800437	1.6174985	0.9818911	5.0129371	5.9572402	1.454961169	high-score
TCGA-HC-7079	1.04109589	1	1.5328706	8.1581982	4.2086252	1.0676639	1.489103	0.9109782	5.326974	3.1700469	1.460661635	high-score
TCGA-KC-A4BL	0.528767123	1	1.3226874	6.9214052	4.6425679	1.5218472	1.59004	0.9253834	5.5862998	6.247632	1.461796781	high-score
TCGA-J4-A67N	1.210958904	1	1.180758	2.9229984	3.2108742	1.854349	1.0856468	1.0381555	4.1140832	6.4824591	1.467875045	high-score
TCGA-EJ-AB20	0.35890411	0	1.0589557	3.0109179	4.34205	0.9960744	3.0279463	0.9109782	2.5919542	4.1114477	1.467999667	high-score
TCGA-EJ-A7NH	1.298630137	0	1.2201212	2.5807337	4.4974386	1.405014	1.7958248	0.9109782	5.1892691	9.0865438	1.4702422	high-score
TCGA-ZG-A9L0	0.97260274	0	2.0243749	4.1053734	3.224585	2.312101	1.3682245	1.0157245	4.7633964	8.7115789	1.473200971	high-score
TCGA-H9-A6BY	0.306849315	0	1.3658472	1.6614251	2.7810632	1.0323126	1.365425	0.9109782	2.5989839	5.5424536	1.486072367	high-score
TCGA-XJ-A9DX	2.665753425	0	1.4973098	2.5733653	2.9641727	1.2312875	0.931757	0.9249175	3.5956134	7.4170372	1.486745886	high-score
TCGA-VP-A87K	1.460273973	1	1.5635958	1.6018703	2.335938	1.2742836	1.0084649	1.0028837	3.3884357	4.6343924	1.504401931	high-score
TCGA-VN-A88I	0.736986301	0	1.2461912	4.9928749	4.7553236	1.2222186	2.4165674	0.9288497	4.546358	5.3798408	1.5167054	high-score
TCGA-EJ-A7NK	1.304109589	0	1.1976639	5.5438085	5.0233711	1.3008984	2.0230704	0.9284828	6.0392419	5.4676412	1.530654455	high-score
TCGA-X4-A8KQ	3.789041096	0	1.3226584	5.0605677	4.0686963	1.1193069	1.5317673	1.1307874	4.8045873	5.388877	1.531867445	high-score
TCGA-WW-A8ZI	1.230136986	0	1.277184	3.7985288	2.8275066	2.6919024	1.0984606	0.9109782	2.3507617	7.5627433	1.534620149	high-score
TCGA-ZG-A9LB	1.597260274	0	1.7401642	6.4297608	3.3657928	1.4386632	1.5290005	0.9109782	3.9395402	3.2412732	1.534990942	high-score
TCGA-YL-A8SH	2.397260274	0	1.7557379	3.183019	3.3795572	2.225078	1.5033031	0.9268254	3.9175205	9.1110344	1.541133836	high-score
TCGA-YJ-A8SW	0.405479452	0	2.251067	2.3688167	2.0018855	2.1988067	1.1295469	0.9221545	4.2101412	4.822616	1.542721089	high-score
TCGA-HC-A76W	0.583561644	0	1.3210531	4.7622395	2.9298621	5.4622806	1.3806343	0.9245022	5.0658875	5.773074	1.549381016	high-score
TCGA-EJ-A46E	1.435616438	0	1.0820189	6.5187855	5.2628484	1.551135	2.0274981	0.9109782	6.5754867	4.3271129	1.558811697	high-score
TCGA-ZG-A9L9	0.139726027	1	2.4210047	2.3333433	2.7916184	1.0559108	1.6651236	0.9594467	4.2645912	6.3173942	1.559321184	high-score
TCGA-HC-A8D1	1.569863014	0	1.304085	4.2957205	4.0698571	1.0426776	1.6289652	0.9109782	4.8702804	4.272378	1.587859295	high-score
TCGA-V1-A9ZI	4.493150685	0	2.1101233	3.6073262	2.9527927	1.9302354	1.2923771	0.9109782	4.0198512	7.7342514	1.592628916	high-score
TCGA-YL-A8SO	9.531506849	0	2.030888	5.2863234	3.7674853	1.8145374	1.3176159	0.9718059	5.9489465	6.8355568	1.601453208	high-score
TCGA-VN-A88R	1.402739726	1	1.7499344	1.2873278	1.9527193	4.6873275	1.127017	0.9109782	2.5631424	10.1850236	1.606131151	high-score
TCGA-HC-A8CY	0.794520548	0	1.3886872	2.9614655	3.0341114	1.5129745	1.1162201	0.9109782	3.0347017	6.311769	1.606156031	high-score
TCGA-HC-A6AL	0.183561644	0	1.7527521	4.3294626	2.852721	1.9298878	1.1047534	0.934648	2.9866098	6.8240682	1.607890779	high-score
TCGA-YL-A8S8	1.860273973	1	2.7410842	4.7587291	2.9214628	2.1943972	1.3089171	0.9109782	5.6824223	7.1187841	1.620224125	high-score
TCGA-KK-A6E2	13.76438356	0	1.4466284	1.0431943	2.2797297	1.1885935	1.1342838	0.9109782	1.6314847	5.4613143	1.631023969	high-score
TCGA-HC-7081	3.112328767	0	1.5263937	2.8734684	2.5486124	2.4421039	1.3346315	0.9109782	3.0991293	4.0400746	1.641186746	high-score
TCGA-V1-A9Z7	2.394520548	0	1.5903055	1.5344911	2.2696645	4.8736281	1.3003253	0.9109782	2.5426708	10.0384506	1.665473631	high-score
TCGA-KK-A8IB	0.22739726	0	2.3563893	5.214712	3.474436	1.2260383	1.2566217	0.9258533	4.1505898	9.024957	1.675105586	high-score
TCGA-HC-A9TH	0.961643836	1	2.5415539	5.9218939	3.1515858	1.008514	1.2703837	1.1399038	4.1707848	7.0394109	1.682393708	high-score
TCGA-KK-A7AQ	3.334246575	1	1.8334439	3.5853705	2.8104466	4.4208148	1.146277	0.9530734	3.9851188	9.9714358	1.690689197	high-score
TCGA-ZG-A8QZ	0.843835616	0	1.3718624	4.9094846	4.1282679	1.3976948	1.6481759	0.9109782	4.5905457	4.6232385	1.694332973	high-score
TCGA-EJ-A7NF	0.684931507	0	1.4161303	4.5857371	3.3760504	2.6161602	1.343438	0.9109782	3.8417206	5.5146706	1.69466299	high-score
TCGA-VN-A88M	0.517808219	0	1.1770608	3.4967744	3.3914245	1.3050375	1.092214	0.9109782	2.9669733	5.8776221	1.696220941	high-score
TCGA-KK-A5A1	0.556164384	1	2.5375128	1.7374473	1.8320794	3.850109	1.110354	0.9109782	3.8974811	8.857975	1.701366965	high-score
TCGA-EJ-8472	0.536986301	1	2.3419031	4.6510751	3.1014396	1.0966628	1.4126608	0.985137	4.4616452	5.035154	1.707012566	high-score
TCGA-CH-5769	0.169863014	0	2.5706372	4.6311963	2.8486179	1.3638427	1.3592064	1.1748413	4.7147315	5.5023175	1.716311372	high-score
TCGA-J4-A67S	1.939726027	1	0.993325	4.0347315	4.1729313	1.637658	1.4321536	0.9214471	3.816249	6.5359135	1.718539189	high-score
TCGA-J9-A8CP	1.057534247	0	1.3462942	3.1111696	2.6937291	7.480804	1.5751529	0.9528148	2.9827633	11.9553675	1.724590241	high-score
TCGA-KK-A7B1	2.912328767	0	1.5076175	4.2753442	3.2589086	3.8780823	1.7070011	0.9320809	4.4495405	4.5173009	1.74757908	high-score
TCGA-V1-A8MG	2.347945205	0	1.2966861	3.7887326	3.8775778	2.6577209	1.3239718	0.9109782	4.2973991	7.9165787	1.766228454	high-score
TCGA-ZG-A9LN	0.315068493	0	2.3097688	4.2369922	2.7364801	2.6306267	1.7793292	0.9944553	3.8972727	4.2863975	1.776901557	high-score
TCGA-ZG-A9LU	1.58630137	0	1.9134186	6.1089311	4.5803875	1.1921653	1.7471373	0.9933412	5.7896236	6.0757989	1.782954941	high-score
TCGA-J9-A8CK	0.879452055	0	1.7720878	3.4930106	3.7077912	1.1135107	1.4535207	0.9109782	5.0781605	4.6357843	1.787054856	high-score
TCGA-V1-A9OL	0.287671233	1	2.6046326	3.7902137	2.4262572	1.2784535	1.0732417	0.9613806	3.9590881	5.4106524	1.788183161	high-score
TCGA-KK-A7AZ	4.161643836	0	1.477258	2.6341953	3.0946452	1.8851806	1.0416031	0.9460157	3.0454553	7.2158321	1.800124686	high-score
TCGA-XJ-A9DK	0.753424658	0	1.2107243	4.6571284	4.8314929	1.2509559	1.7297405	0.9109782	5.9082757	4.4829606	1.806847517	high-score
TCGA-ZG-A9NI	0.361643836	0	1.7964194	1.938628	2.7012024	2.1251194	1.3833934	0.9109782	3.2056605	5.4388139	1.809363621	high-score
TCGA-M7-A724	2.435616438	0	2.3185279	0.9282101	2.2049883	1.4632771	0.9236662	0.9436921	1.4833485	10.9377742	1.85764274	high-score
TCGA-KC-A4BV	3.638356164	1	1.768416	2.1712823	3.0857666	1.2528536	1.6824104	0.9800417	3.1714508	4.1150332	1.865376973	high-score
TCGA-HC-A48F	1.863013699	0	1.8345444	2.4736456	1.575805	5.1380688	1.081932	0.9518302	1.4328338	7.8180031	1.866798357	high-score
TCGA-CH-5754	0.169863014	0	2.6867275	3.1412344	2.5100139	1.0277218	1.1952678	1.0981338	3.93824	5.8695525	1.868147297	high-score
TCGA-KK-A8IK	5.621917808	0	3.1222932	1.5912602	2.3387462	1.2383087	1.0037692	1.1546593	4.592123	9.6978042	1.868509088	high-score
TCGA-YL-A9WK	2.764383562	1	1.1844156	2.5235624	2.6914091	4.5350664	1.4697025	0.9380621	2.390651	6.0994653	1.871847241	high-score
TCGA-ZG-A9L6	1.819178082	1	1.3032167	1.8236047	4.1812563	1.3732737	2.2409361	0.9109782	3.1062871	6.3852282	1.873811752	high-score
TCGA-ZG-A9ND	1.123287671	0	1.5522102	2.6319467	2.9922741	4.841725	1.0247763	0.9109782	3.0397644	12.1908454	1.878965194	high-score
TCGA-ZG-A9L4	3.035616438	0	1.8624159	2.9981525	3.1018669	1.0666073	1.3537945	0.9109782	3.9104048	3.3488798	1.892695045	high-score
TCGA-KK-A8I9	2.575342466	1	1.7713536	5.6921944	3.6429901	4.4650513	1.0963531	0.927	5.0804222	9.1762954	1.902092397	high-score
TCGA-EJ-8469	5.273972603	1	1.9689608	1.8026133	2.6750712	1.0899668	1.1288357	0.9109782	3.5805945	4.2648067	1.905166647	high-score
TCGA-YL-A8SB	3.791780822	1	1.5776895	3.3402436	4.3964843	1.2818845	1.7106287	0.9378568	4.3427341	7.8601998	1.913500473	high-score
TCGA-J4-A6G3	1.693150685	1	2.1430639	7.4832711	4.4368972	2.4842916	1.4340213	0.9109782	5.5244884	7.8004806	1.975606522	high-score
TCGA-HC-8260	1.879452055	0	1.122402	3.0576179	4.6222627	1.20199	1.6096528	0.9208214	5.1577026	4.775963	1.99114502	high-score
TCGA-YL-A9WY	2.095890411	1	2.5783518	4.5953325	3.628432	1.0369925	1.6703155	0.9952001	4.8204392	5.6817362	1.991744486	high-score
TCGA-YL-A8SC	0.416438356	1	1.7616192	2.5614128	2.9222758	1.908211	1.2476115	0.9226731	3.015438	5.0892971	1.997606403	high-score
TCGA-FC-A8O0	1.687671233	0	1.2558929	4.5323023	5.0234108	1.2341112	1.4538311	0.9406621	4.5069458	8.996313	2.001611822	high-score
TCGA-KK-A8II	1.715068493	1	1.6314106	2.0461833	2.5570425	1.1803888	1.0338264	0.9573692	2.3065295	3.393575	2.005703464	high-score
TCGA-KK-A8IA	5.290410959	0	1.9915618	2.1911174	2.9645185	1.2214121	1.031702	0.9109782	4.0558581	4.8156654	2.021393434	high-score
TCGA-M7-A71Z	1.761643836	0	1.4351018	4.1456486	3.2541109	0.9943947	1.0262222	0.9109782	2.2705139	3.9899372	2.029276277	high-score
TCGA-X4-A8KS	2.682191781	0	1.2897961	5.592523	4.3011236	4.8663969	1.5125511	0.9787033	4.7307498	9.0424793	2.031498886	high-score
TCGA-KK-A6E7	2.534246575	1	2.3418087	1.7996096	2.7335263	1.5525765	1.1547019	0.9109782	2.2516941	9.3246187	2.055672657	high-score
TCGA-2A-A8VT	3.761643836	0	1.7832733	2.8911387	3.3624855	1.0005817	0.9474011	0.9109782	4.4814398	4.2772611	2.057973367	high-score
TCGA-YL-A8SP	5.578082192	1	1.8147581	0.9027554	2.2436339	1.0763903	1.0312435	0.9109782	1.1715904	5.2202771	2.062774665	high-score
TCGA-KK-A6E0	2.578082192	1	2.2624186	3.8769203	1.9974778	6.3546229	1.0619	0.9521079	3.2553706	9.0383756	2.06719711	high-score
TCGA-V1-A8MM	2.712328767	1	1.4849766	1.5698896	3.5906108	2.0810925	1.1329709	0.9251005	3.2619547	9.0980654	2.069593977	high-score
TCGA-KK-A7B3	0.805479452	1	1.3674082	3.5676751	4.0437241	3.1539514	1.3555611	0.9337248	3.5962608	9.4322528	2.070186308	high-score
TCGA-KK-A59V	9.424657534	0	2.9055276	3.4809728	3.0615901	1.4255121	1.1432359	0.9272903	4.9408652	7.6230809	2.073333934	high-score
TCGA-CH-5752	2.583561644	0	2.3033804	1.1147368	1.7920556	1.1248416	1.1095044	0.9109782	1.4496587	3.9236973	2.078088379	high-score
TCGA-FC-A4JI	2.402739726	0	4.1111687	5.7212031	2.2109038	1.2270103	0.8931857	0.9715359	4.9581912	7.733735	2.089882503	high-score
TCGA-KK-A7AP	0.536986301	0	1.3246816	2.4115306	3.4434072	1.653416	0.9626564	0.9347959	3.9289451	4.4486301	2.096534371	high-score
TCGA-HC-A632	0.167123288	0	2.0478441	1.0844092	2.5573071	1.0575042	1.3962589	0.9109782	2.1463003	4.2453126	2.122825493	high-score
TCGA-YL-A8HO	2.926027397	1	1.9841258	2.202754	4.090643	1.1826603	1.9226735	0.9109782	3.688996	7.4923902	2.151541632	high-score
TCGA-2A-A8VX	3.775342466	0	2.0965079	1.0711203	2.8415912	1.8838527	1.17251	0.9109782	2.3966213	8.7189205	2.155204781	high-score
TCGA-J4-A83I	1.876712329	0	1.353248	2.2041365	3.4684302	1.4253754	1.159067	0.9451722	3.3875048	3.9323245	2.178476362	high-score
TCGA-J9-A8CL	0.361643836	1	2.199441	2.0238883	2.7798869	1.6033993	1.1648785	0.9109782	3.0194344	5.7965059	2.179724455	high-score
TCGA-KK-A7AU	0.567123288	1	1.5573577	2.7985505	2.21314	5.2926016	0.9102197	0.9109782	2.9701546	4.8682355	2.234174289	high-score
TCGA-EJ-5525	1.495890411	1	2.2383781	2.5594342	1.9856029	2.2152202	1.1481748	0.9109782	1.5244871	3.5128275	2.238652764	high-score
TCGA-XJ-A9DI	4.002739726	0	1.6126511	5.8890747	5.2606946	1.1788863	1.4296924	0.9109782	6.3952504	5.2164832	2.25887986	high-score
TCGA-YL-A8SQ	0.901369863	1	1.8789641	2.7451945	3.3611648	2.9612435	1.3317918	0.9279677	3.1471795	7.8162171	2.263349965	high-score
TCGA-KK-A6E1	6.021917808	0	2.8845106	2.0467584	2.2644674	1.2563004	0.9942858	1.3108953	3.9809902	4.8737544	2.302862801	high-score
TCGA-XK-AAJA	2.547945205	0	1.8635319	5.2656933	3.9420387	4.1589836	1.0448824	0.9487873	4.2017587	10.2714697	2.315306771	high-score
TCGA-EJ-A65E	1.142465753	0	1.9110347	5.7484915	3.6784114	5.0985482	1.3653822	0.9250163	3.7971607	8.9718123	2.316387631	high-score
TCGA-YL-A8HM	4.035616438	1	2.3506372	1.1699389	2.2213908	5.3845633	1.0107001	0.9109782	4.1048217	8.7232851	2.32048801	high-score
TCGA-J9-A52E	0.884931507	0	3.1224412	2.4408023	3.1127545	1.1934715	1.3864722	0.9279662	4.6820483	7.0398948	2.338285667	high-score
TCGA-KC-A7F5	0.249315068	0	2.1055879	1.2204659	3.1457759	2.9397329	0.9763014	0.9238451	3.0671336	10.6821444	2.37373119	high-score
TCGA-M7-A725	1.569863014	0	2.3850364	2.4976782	2.3378642	3.8699186	1.0774203	1.0971031	3.4744632	6.0417165	2.381477187	high-score
TCGA-M7-A722	1.531506849	1	1.8429728	1.6519879	2.7007313	5.0701757	0.9711275	0.9109782	2.4743666	10.3307337	2.410176957	high-score
TCGA-CH-5751	1	1	3.0329711	1.0685742	1.4098086	1.4815944	0.9960243	0.9278834	1.5272139	4.0471016	2.440563227	high-score
TCGA-KK-A59X	6.117808219	1	2.9624211	2.3463634	2.2113877	5.4147073	1.1198223	0.928126	3.9578097	9.7741986	2.470182898	high-score
TCGA-YL-A9WH	1.169863014	0	2.5279644	1.8724884	2.7569407	1.0148387	0.9979313	0.9239208	3.2153959	4.564501	2.492400316	high-score
TCGA-EJ-A46F	0.589041096	1	2.5739008	1.9830416	2.6833059	1.384922	1.0097112	0.9109782	2.8488565	5.5649681	2.495786634	high-score
TCGA-YL-A9WL	2.02739726	1	2.0222589	1.0796236	3.0066273	1.2145406	0.9931646	0.9205371	2.6919778	5.1134244	2.52827012	high-score
TCGA-EJ-7789	3.02739726	0	2.5853709	1.0662895	1.713077	3.3238509	1.0068599	0.9724814	1.8302556	5.1205799	2.580312151	high-score
TCGA-YL-A8SJ	2.060273973	1	1.8454063	3.0744355	3.9291434	1.6402128	1.5571628	0.9777413	3.9522495	2.9835424	2.587846681	high-score
TCGA-G9-A9S4	2.482191781	0	2.2829683	3.0022034	3.5321918	1.2982136	1.2265933	0.9231135	3.7109588	4.2764005	2.623895758	high-score
TCGA-XK-AAIW	1.169863014	1	3.5956273	0.9969463	1.5896944	1.1073799	0.9166391	0.9109782	1.9976637	6.1803568	2.628018572	high-score
TCGA-2A-A8W1	0.306849315	0	1.348812	1.4459294	2.8921532	5.5064378	0.9335398	0.9255679	1.5786969	9.4651166	2.648721299	high-score
TCGA-ZG-A8QY	1.106849315	0	1.5707601	1.8635004	2.7949334	8.9402036	1.3872597	0.9233333	3.8888609	8.7753573	2.716268122	high-score
TCGA-YL-A8SL	2.704109589	0	2.452692	3.1991269	3.2507077	1.3681693	0.9449806	0.9408967	3.0988115	5.0316844	2.745328386	high-score
TCGA-KK-A7B2	1.895890411	1	1.3009308	5.3077673	4.8241363	4.7506432	1.5340632	0.9269147	5.0111341	5.6804712	2.752438951	high-score
TCGA-4L-AA1F	0.95890411	0	2.4786592	1.6418122	3.4246092	1.5774175	1.439312	0.9109782	3.1995769	5.4772621	2.776261943	high-score
TCGA-HC-A4ZV	0.063013699	0	2.8009495	1.4633834	3.4558288	1.315683	1.3472996	1.0808172	3.7143569	7.0618479	2.820596433	high-score
TCGA-KK-A7B4	1.745205479	1	2.5650097	2.4475478	3.2967098	1.0690415	1.0396768	0.9329721	3.471086	4.2275845	2.84434558	high-score
TCGA-V1-A8WV	1.879452055	0	2.9483919	8.2222931	4.0587316	3.5125768	1.21991	1.092471	4.8353597	6.5457807	2.879438748	high-score
TCGA-ZG-A9L5	2.487671233	0	1.9684803	1.8085017	3.0338439	3.0886252	0.9981329	0.9277778	2.082181	4.7869162	3.002447318	high-score
TCGA-CH-5761	0.076712329	0	3.8324225	1.5660509	2.6627195	0.9878037	1.0820267	0.9109782	2.7780491	8.1417601	3.065494325	high-score
TCGA-EJ-A65D	1.076712329	0	2.453719	1.6126729	3.7013621	1.1904719	0.9168309	0.9223189	2.5011507	7.360359	3.169397177	high-score
TCGA-V1-A9O5	0.339726027	1	3.4454008	2.4965093	2.9854836	3.6417327	0.9864538	0.9315641	4.6938855	4.6011265	3.524690743	high-score
TCGA-V1-A9OT	0.8	1	1.2958166	6.3452623	3.8410323	2.0459321	1.3372656	9.1569503	4.2882948	5.3640172	4.025457929	high-score
TCGA-XQ-A8TA	0.4	1	3.5895311	4.6151274	5.1275098	1.5125403	0.9287766	0.9109782	1.8361717	3.471488	5.395877826	high-score
