# Supplementary material for: A novel defined risk signature based on pyroptosis-related genes can predict the prognosis of prostate cancer
Source: BMC Med Genomics. 2022 Feb 8;15:24. doi: 10.1186/s12920-022-01172-5 (PMC8822680; doi:10.1186/s12920-022-01172-5)
Supplement: Supplementary file 15 — Additional file 15: Table S9. 134 DEGs were identified between high and low scoring groups in TCGA cohort (FDR < 0.05 and |log2FC| > 0.585). [file 12920_2022_1172_MOESM15_ESM.csv]

gene	low-score group	high-score group	logFC	pValue	fdr
RLN1	4.544150854	3.716811727	-0.827339127	9.80E-05	0.000305728
ZNF692	3.699982433	4.296996121	0.597013688	2.43E-24	2.64E-22
DPT	3.338220651	2.684430163	-0.653790488	1.86E-10	1.86E-09
GOLGA8B	2.014548622	2.644011858	0.629463236	9.42E-22	5.97E-20
FAM3D	4.601534349	3.984386386	-0.617147963	7.44E-06	3.01E-05
ATP1A2	3.150456358	2.409872056	-0.740584301	3.18E-15	7.45E-14
COMP	3.93222931	4.556307831	0.624078521	4.90E-05	0.000163789
FMOD	6.768723657	5.776196047	-0.992527609	4.54E-16	1.21E-14
B4GALNT4	2.915538353	3.729401902	0.813863549	7.97E-25	9.87E-23
PRUNE2	4.095603625	3.500530551	-0.595073074	1.80E-13	3.11E-12
PTPRN2	5.803553726	5.188161032	-0.615392693	4.74E-13	7.54E-12
MYBL2	1.991784452	2.586421032	0.59463658	1.36E-15	3.36E-14
MSMB	11.18047181	10.24582812	-0.934643698	4.09E-06	1.75E-05
ST6GAL1	5.468688584	4.770944359	-0.697744226	4.53E-10	4.19E-09
PIGR	4.667096166	3.947249066	-0.7198471	0.000131051	0.000396096
SNORD14A	2.590199701	3.337923023	0.747723322	3.04E-25	4.06E-23
PTTG1	2.291558153	2.89273478	0.601176627	7.21E-21	3.94E-19
BCAS1	4.240516274	3.641005555	-0.599510719	1.20E-11	1.52E-10
CHRDL1	4.357961738	3.644780908	-0.71318083	7.68E-11	8.28E-10
PDIA2	1.30081918	1.924235002	0.623415822	2.02E-25	2.83E-23
LCN2	5.07675011	3.748125903	-1.328624208	1.65E-13	2.87E-12
PAQR6	2.421960454	3.260028842	0.838068388	2.51E-24	2.68E-22
PARM1	5.862165079	5.250035268	-0.61212981	1.35E-14	2.84E-13
PCGEM1	4.069972061	3.267430335	-0.802541726	6.44E-06	2.64E-05
CPE	8.195191587	7.603117717	-0.59207387	1.18E-09	1.02E-08
SAA1	3.192285071	2.534912888	-0.657372183	7.03E-05	0.000226672
SLC2A12	5.143386798	4.49015695	-0.653229848	1.24E-12	1.83E-11
CPNE7	1.969412763	2.589385227	0.619972464	1.69E-12	2.45E-11
CKM	2.515890173	1.790691561	-0.725198612	6.39E-12	8.41E-11
LMOD1	5.609201178	5.001594096	-0.607607082	4.26E-09	3.37E-08
SYNPO2	4.967840086	4.199622567	-0.768217519	1.12E-12	1.66E-11
MT1L	4.108690621	3.223970481	-0.884720141	1.53E-13	2.69E-12
ALOX15B	5.985229739	4.680153843	-1.305075896	6.95E-09	5.29E-08
COL7A1	2.553087527	3.182996096	0.629908569	1.51E-16	4.30E-15
FAM3B	5.543969643	4.793649284	-0.750320359	1.34E-05	5.10E-05
ACTC1	2.652217725	2.049987224	-0.602230501	1.27E-09	1.09E-08
SRD5A2	2.90638106	2.269146986	-0.637234073	1.54E-14	3.21E-13
SLC22A3	4.601254599	3.833498318	-0.767756281	3.60E-09	2.89E-08
HSF4	2.941134335	3.686251856	0.745117522	1.89E-17	6.04E-16
SLC7A4	2.62422504	1.845984498	-0.778240543	1.74E-16	4.94E-15
EME2	2.234679563	3.009632748	0.774953185	8.11E-39	2.81E-35
PGC	5.05811039	4.165939647	-0.892170744	1.46E-07	8.47E-07
HPSE2	2.676061741	2.061315271	-0.61474647	9.04E-11	9.63E-10
MIR25	2.154323027	2.919435173	0.765112146	6.83E-27	1.28E-24
GLB1L3	3.140159054	2.373231475	-0.766927579	5.06E-14	9.68E-13
LTF	5.960621386	4.800594786	-1.1600266	2.52E-06	1.13E-05
CD177	4.019445677	3.419677072	-0.599768605	0.000391025	0.001045801
MIR429	2.293634727	2.91014631	0.616511583	3.25E-12	4.52E-11
LPAR3	4.491143052	3.718550647	-0.772592405	9.68E-10	8.49E-09
ORM1	2.996916431	2.356756323	-0.640160108	1.56E-06	7.33E-06
MIR570	2.449673191	3.034758994	0.585085804	1.12E-20	5.88E-19
C15orf48	5.082665739	4.372832304	-0.709833434	1.08E-05	4.22E-05
ACTG2	8.668964898	7.862005003	-0.806959895	6.84E-09	5.22E-08
MT1G	6.941857775	5.687648713	-1.254209062	8.93E-12	1.15E-10
MAPK8IP3	2.668045228	3.320433104	0.652387876	4.84E-33	4.80E-30
OGN	3.792322252	3.205250726	-0.587071525	3.08E-10	2.93E-09
SNORD99	2.131011275	2.856229196	0.725217921	3.18E-22	2.18E-20
CCNL2	3.913907596	4.712701204	0.798793608	9.65E-36	1.91E-32
ARGLU1	4.522109456	5.162177449	0.640067993	3.16E-27	6.26E-25
MIR647	2.536267712	3.255674427	0.719406715	4.69E-24	4.65E-22
CDC20	2.298233615	2.9147157	0.616482086	8.46E-18	2.89E-16
PHYHD1	3.882063167	3.286903857	-0.59515931	8.20E-07	4.08E-06
ALB	1.327130842	1.948628583	0.621497742	1.41E-13	2.49E-12
MT1F	5.230899415	4.516427221	-0.714472194	2.14E-09	1.76E-08
HSPB6	5.37482945	4.66640819	-0.70842126	1.77E-09	1.48E-08
OLFM4	4.409789112	3.578894828	-0.830894284	3.86E-05	0.00013293
RHPN1	3.229067182	3.890618587	0.661551406	1.43E-22	1.02E-20
SLC25A27	2.685084934	3.383845914	0.698760979	1.16E-24	1.39E-22
VGLL3	2.958358232	2.250160284	-0.708197948	2.82E-08	1.90E-07
RGS11	2.446317669	3.180427383	0.734109714	4.10E-24	4.12E-22
PCA3	6.285467639	5.631732006	-0.653735633	0.008881552	0.016796717
SNORA26	2.227949018	2.867799744	0.639850726	3.69E-21	2.11E-19
SFTPA2	4.69616475	4.078557564	-0.617607186	1.54E-05	5.80E-05
CACNG4	3.710157406	3.114925958	-0.595231448	1.13E-07	6.71E-07
MYH11	7.767633466	6.887568003	-0.880065463	8.29E-12	1.08E-10
PEBP4	4.683498665	3.886611906	-0.796886759	8.36E-08	5.11E-07
PABPC1L	2.102974663	2.814565311	0.711590647	2.88E-25	3.88E-23
MAMDC4	1.850153012	2.551238708	0.701085696	3.89E-39	1.80E-35
FHL1	5.277851873	4.686670588	-0.591181285	4.04E-08	2.62E-07
RDH11	8.86961529	8.17205303	-0.69756226	5.04E-15	1.14E-13
NEFH	6.486134154	5.451790261	-1.034343893	1.23E-06	5.90E-06
YJEFN3	1.784700912	2.522325596	0.737624683	2.22E-32	1.93E-29
HSPB8	5.166781646	4.448153396	-0.71862825	6.34E-10	5.75E-09
PTN	5.530076059	4.709877088	-0.820198971	7.20E-12	9.44E-11
CSAD	2.933189108	3.631094972	0.697905865	1.92E-31	1.03E-28
SNORD104	4.251818391	5.442853202	1.19103481	1.22E-23	1.12E-21
UBE2C	2.320616017	3.082426412	0.761810394	7.79E-21	4.21E-19
GOLGA8A	1.923746286	2.706199023	0.782452737	2.14E-25	2.94E-23
ORM2	3.923753793	3.055967978	-0.867785815	3.85E-08	2.51E-07
SNORA33	2.927005727	3.608088806	0.681083079	2.81E-19	1.18E-17
SLC26A4	2.95945974	2.261663786	-0.697795954	4.76E-11	5.35E-10
C7	4.560158174	3.924972644	-0.63518553	6.12E-09	4.71E-08
DPP4	6.13248516	5.513237438	-0.619247721	3.33E-08	2.20E-07
PGM5	4.714358898	3.955046614	-0.759312285	1.18E-11	1.50E-10
ST6GALNAC1	4.10682869	3.520916813	-0.585911877	9.12E-09	6.81E-08
MYBPC1	5.324136486	4.453644019	-0.870492467	2.65E-10	2.56E-09
SORBS1	4.136003421	3.549929647	-0.586073774	1.27E-10	1.32E-09
HMGCS2	5.538043341	4.664377089	-0.873666251	2.85E-08	1.91E-07
CYP27A1	4.716752515	3.942106999	-0.774645516	1.62E-10	1.64E-09
MIPEP	5.186288545	4.591785204	-0.594503341	2.34E-06	1.05E-05
ARG2	6.049950221	5.461266979	-0.588683242	1.48E-07	8.56E-07
AZGP1	8.919852672	8.157005937	-0.762846735	3.95E-06	1.70E-05
HSD17B6	5.200526163	4.484771163	-0.715755	9.12E-07	4.48E-06
SNORD60	2.061810908	2.855156949	0.793346041	7.70E-23	6.10E-21
HES4	4.404101481	5.194190031	0.79008855	1.71E-20	8.70E-19
MIR148A	1.702392692	2.338091138	0.635698447	7.23E-22	4.79E-20
SNRNP70	5.826256042	6.45435799	0.628101948	5.15E-29	1.62E-26
TFF3	7.593091749	6.61387515	-0.979216599	1.70E-06	7.89E-06
BAIAP2L2	1.817550609	2.579734653	0.762184044	6.94E-24	6.73E-22
CD38	3.669426144	2.738134005	-0.931292139	2.28E-11	2.74E-10
SYNM	5.302887112	4.543185579	-0.759701533	5.70E-12	7.57E-11
MT1H	3.204161541	2.609365884	-0.594795657	2.25E-09	1.85E-08
GNG4	4.463844277	3.795053109	-0.668791168	2.69E-11	3.16E-10
MT1M	4.70017186	3.80923679	-0.89093507	5.29E-11	5.88E-10
ANPEP	5.750581138	4.670355202	-1.080225935	1.15E-06	5.52E-06
AFF3	3.726642941	3.013400412	-0.713242529	1.86E-13	3.20E-12
SNHG1	3.783321388	4.472508835	0.689187447	6.82E-34	1.05E-30
SNHG12	2.227815163	2.853028008	0.625212844	4.66E-30	1.90E-27
PCOTH	3.246263805	2.552015083	-0.694248722	8.39E-08	5.12E-07
LENG8	4.291486732	4.974524227	0.683037495	7.08E-26	1.10E-23
MYLK	5.245157518	4.523651437	-0.721506081	7.93E-12	1.03E-10
DES	8.856034143	8.162748281	-0.693285861	5.54E-07	2.86E-06
GMNN	3.921314825	4.535480386	0.61416556	5.27E-13	8.34E-12
FLNC	5.242192548	4.494373665	-0.747818883	1.06E-10	1.12E-09
KIFC2	2.683757782	3.512682349	0.828924568	7.65E-31	3.66E-28
NCAPD3	5.992463416	5.12500782	-0.867455596	3.36E-10	3.18E-09
PAGE4	3.896854908	3.311092266	-0.585762641	1.04E-06	5.05E-06
OR51E2	8.202291207	7.048742879	-1.153548328	2.71E-09	2.21E-08
NOXA1	3.742148629	4.455855926	0.713707296	3.80E-25	4.93E-23
CHRNA2	5.110690186	4.446477897	-0.664212289	2.50E-08	1.69E-07
EHHADH	3.315073872	2.728586905	-0.586486967	6.70E-15	1.49E-13
MT1E	6.242020778	5.392648919	-0.849371859	9.38E-08	5.67E-07
FLNA	7.245354014	6.63184148	-0.613512534	2.02E-09	1.67E-08
CNN1	7.327285017	6.685267097	-0.64201792	4.60E-07	2.41E-06
